# Supplementary material for: Common genomic features of Campylobacter jejuni subsp. doylei strains distinguish them from C. jejuni subsp. jejuni
Source: BMC Microbiol. 2007 May 29;7:50. doi: 10.1186/1471-2180-7-50 (PMC1892558; doi:10.1186/1471-2180-7-50)
Supplement: Additional file 1 — Genomic indexing of Cjd strains. The data provided represent CGI data sets for the Cjd strains as trinary scores. [file 1471-2180-7-50-S1.xls]

## Sheet: Sheet1
Supplementary Table 1. Gene Indexing for Cjd strains
2 = present, 1 = uncertain or divergent, 0 = absent or highly divergent, #VALUE! = no data
NCTC11168	RM1221	ATCC 49350	ATCC 49351	CCUG 18266	RM2095	RM2096	RM3782	SSI 5384	269.97
Cj0001	CJE0001	2	2	2	2	2	2	2	2
Cj0002	CJE0002	2	2	2	2	2	2	2	2
Cj0003	CJE0003	2	2	2	2	2	2	2	2
Cj0004c	CJE0004	1	1	1	1	1	1	1	1
Cj0005c	CJE0005	0	0	0	0	0	0	0	0
Cj0006	CJE0006	2	2	2	2	2	2	2	2
Cj0007	CJE0007	2	2	2	2	2	2	2	2
Cj0009	CJE0008	2	2	2	2	2	2	2	2
Cj0010c	CJE0009	2	2	2	2	2	2	2	2
Cj0011c	CJE0010	2	2	2	2	2	2	2	2
Cj0012c	CJE0011	2	2	2	2	2	2	2	2
Cj0013	CJE0012	2	2	2	2	2	2	2	2
Cj0016	CJE0016	2	2	2	2	2	2	2	2
Cj0017c	CJE0017	2	2	2	2	2	2	2	2
Cj0018c	CJE0018	2	2	2	2	2	2	2	2
Cj0019c	CJE0019	2	2	2	2	2	2	2	2
Cj0020c	CJE0020	2	2	2	2	2	2	2	2
Cj0021c	CJE0021	2	2	2	2	2	2	2	2
Cj0022c	CJE0022	2	2	2	2	2	2	2	2
Cj0023	CJE0023	2	2	2	2	2	2	2	2
Cj0024	CJE0024	2	2	2	2	2	2	2	2
Cj0025c	CJE0025	2	2	2	2	2	2	2	2
Cj0026c	CJE0026	2	2	2	2	2	2	2	2
Cj0027	CJE0027	2	2	2	2	2	2	2	2
Cj0028	CJE0028	2	2	2	2	2	2	2	2
Cj0029	CJE0029	2	2	1	2	2	2	2	2
Cj0030	CJE0030	0	0	0	2	0	2	2	0
	CJE0031	2	2	2	2	2	2	2	2
Cj0034c	CJE0033	2	2	2	2	2	2	2	2
Cj0035c	CJE0034	1	1	1	1	1	1	2	1
Cj0036	CJE0035	2	2	2	2	2	2	2	2
Cj0037c	CJE0036	2	2	2	2	2	2	2	2
Cj0038c	CJE0037	2	2	2	2	2	2	2	2
Cj0039c	CJE0038	2	2	2	2	2	2	2	2
Cj0040	CJE0039	2	2	2	2	2	2	2	2
Cj0041	CJE0040	2	2	2	2	2	2	2	2
Cj0042	CJE0041	1	1	1	1	1	1	1	1
Cj0043	CJE0042	2	2	2	2	2	2	2	2
Cj0044c	CJE0043	2	2	2	2	2	2	2	2
Cj0045c	CJE0044	2	2	2	2	2	2	2	2
	CJE0046	0	0	0	0	1	0	0	1
Cj0053c	CJE0048	0	1	0	0	0	0	0	1
Cj0054c	CJE0049	2	2	2	2	2	2	2	2
Cj0055c	CJE0050	1	1	0	0	1	0	0	0
Cj0056c	CJE0052	0	0	0	0	0	0	0	0
Cj0057	CJE0054	2	2	2	2	2	0	2	2
Cj0058	CJE0055	2	2	2	2	2	0	2	2
Cj0059c	CJE0056	2	2	2	2	2	2	2	2
Cj0060c	CJE0057	2	2	2	2	2	2	2	2
Cj0061c	CJE0058	2	2	2	2	2	2	2	2
Cj0062c	CJE0059	2	2	2	2	2	2	2	2
Cj0063c	CJE0060	2	2	2	2	2	2	2	2
Cj0065c	CJE0062	2	2	2	2	2	2	2	2
Cj0066c	CJE0063	2	2	2	2	2	2	2	2
Cj0067	CJE0064	2	2	2	2	2	2	2	2
Cj0068	CJE0065	2	2	2	2	2	2	2	2
Cj0069	CJE0066	1	1	1	1	1	1	1	1
Cj0070c	CJE0067	2	2	2	2	2	2	2	2
Cj0073c	CJE0069	2	2	2	2	2	2	2	2
Cj0074c	CJE0070	2	2	2	2	2	2	2	2
Cj0075c	CJE0071	2	2	2	2	2	2	2	2
Cj0076c	CJE0072	2	2	2	2	2	2	2	2
Cj0078c	CJE0074	0	0	0	0	0	0	0	2
Cj0079c	CJE0075	0	0	0	0	0	0	0	0
Cj0080	CJE0076	2	2	2	2	2	2	2	2
Cj0081	CJE0077	2	2	2	2	2	2	2	2
Cj0082	CJE0078	2	2	2	2	2	2	2	2
Cj0085c	CJE0080	2	2	2	2	2	2	2	2
Cj0086c	CJE0081	2	2	2	2	2	2	2	2
Cj0087	CJE0082	2	2	2	2	2	2	2	2
Cj0088	CJE0083	2	2	2	2	2	2	2	2
Cj0089	CJE0084	0	0	0	0	0	0	0	0
Cj0091	CJE0086	0	0	0	0	0	0	0	0
Cj0092	CJE0087	1	1	1	0	1	1	1	1
Cj0093	CJE0088	2	2	2	2	2	2	2	2
Cj0094	CJE0089	2	2	2	2	2	2	2	2
Cj0095	CJE0090	2	2	2	2	2	2	2	2
Cj0096	CJE0091	2	2	2	2	2	2	2	2
Cj0097	CJE0092	2	2	2	2	2	2	2	2
Cj0098	CJE0093	2	2	2	2	2	2	2	2
Cj0099	CJE0094	2	2	2	2	2	2	2	2
Cj0100	CJE0095	2	2	2	2	2	2	2	2
Cj0101	CJE0096	2	2	2	2	2	2	2	2
Cj0102	CJE0097	2	2	2	2	2	2	2	2
Cj0103	CJE0098	2	2	2	2	2	2	2	2
Cj0104	CJE0099	2	2	2	2	2	2	2	2
Cj0105	CJE0100	2	2	2	2	2	2	2	2
Cj0106	CJE0101	2	2	2	2	2	2	2	2
Cj0107	CJE0102	2	2	2	2	2	2	2	2
Cj0108	CJE0103	2	2	2	2	2	2	2	2
Cj0109	CJE0104	2	2	2	2	2	2	2	2
Cj0110	CJE0105	2	2	2	2	2	2	2	2
Cj0112	CJE0107	2	2	2	2	2	2	2	2
Cj0114	CJE0109	2	2	2	2	2	2	2	2
Cj0115	CJE0110	2	2	2	2	2	2	2	2
Cj0116	CJE0111	2	2	2	2	2	2	2	2
Cj0117	CJE0112	2	2	2	2	2	2	2	2
Cj0118	CJE0113	2	2	2	2	2	2	2	2
Cj0119	CJE0114	2	2	2	2	2	2	2	2
Cj0120	CJE0115	2	2	2	2	2	2	2	2
Cj0121	CJE0116	2	2	2	2	2	2	2	2
Cj0055c	CJE0117	2	2	2	2	2	2	2	2
Cj0122	CJE0117	0	0	0	0	0	0	1	0
Cj0416	CJE0117	1	1	1	1	1	1	1	1
Cj0123c	CJE0118	2	2	2	2	2	2	2	2
Cj0126c	CJE0121	2	2	2	2	2	2	2	2
Cj0127c	CJE0122	2	2	2	2	2	2	2	2
Cj0128c	CJE0123	2	2	2	2	2	2	2	2
Cj0129c	CJE0124	2	2	2	2	2	2	2	2
Cj0130	CJE0125	2	2	2	2	2	2	2	2
Cj0131	CJE0126	2	2	2	2	2	2	2	2
Cj0132	CJE0127	2	2	2	2	2	2	2	2
Cj0133	CJE0128	2	2	2	2	2	2	2	2
Cj0134	CJE0129	2	2	2	2	2	2	2	2
Cj0135	CJE0130	2	2	2	2	2	2	2	2
Cj0136	CJE0131	2	2	2	2	2	2	2	2
Cj0137	CJE0132	2	2	2	2	2	2	2	2
Cj0138	CJE0133	2	2	2	2	2	2	2	2
Cj0139	CJE0134	2	2	2	2	2	2	1	1
Cj0140	CJE0135	2	2	2	2	2	2	2	2
Cj0141c	CJE0136	2	2	2	2	2	2	2	2
Cj0142c	CJE0137	2	2	2	2	2	2	2	2
Cj0143c	CJE0138	2	2	2	2	2	2	2	2
	CJE0139	0	1	1	0	1	0	1	0
Cj0144		1	1	1	1	2	2	1	1
	CJE0140	2	2	2	2	2	2	2	2
Cj0145	CJE0141	2	2	2	2	2	2	2	2
Cj0146c	CJE0142	2	2	2	2	2	2	2	2
Cj0147c	CJE0143	2	2	2	2	2	2	2	2
Cj0148c	CJE0144	2	2	2	2	2	2	2	2
Cj0149c	CJE0145	2	2	2	2	2	2	2	2
Cj0150c	CJE0146	2	2	2	2	2	2	2	2
Cj0151c	CJE0147	2	2	2	2	2	2	2	2
Cj0152c	CJE0148	2	2	2	2	2	2	2	2
Cj0153c	CJE0149	2	2	2	2	2	2	2	2
Cj0154c	CJE0150	2	2	2	2	2	2	2	2
Cj0155c	CJE0151	2	2	2	2	2	2	2	2
Cj0156c	CJE0152	2	2	2	2	2	2	2	2
Cj0157c	CJE0153	2	2	2	2	2	2	2	2
Cj0158c	CJE0154	2	2	2	2	2	2	2	2
Cj0160c	CJE0156	2	2	2	2	2	2	2	2
Cj0161c	CJE0157	2	2	2	2	2	2	2	2
Cj0162c	CJE0158	2	2	2	2	2	2	2	2
Cj0163c	CJE0159	2	2	2	2	2	2	2	2
Cj0164c	CJE0160	2	2	2	2	2	2	2	2
Cj0168c	CJE0163	2	2	2	2	2	2	2	2
Cj0169	CJE0164	2	2	2	2	2	2	2	2
Cj0172c	CJE0165	2	2	2	2	2	2	2	2
Cj0173c	CJE0166	2	2	2	2	2	2	2	2
Cj0174c	CJE0167	2	2	2	2	2	2	2	2
Cj0175c	CJE0168	2	2	2	2	2	2	2	2
Cj0176c	CJE0169	2	2	2	2	2	2	2	2
Cj0177	CJE0170	0	0	0	0	0	0	0	0
Cj0178	CJE0171	0	0	0	0	0	0	0	0
Cj0179	CJE0172	0	0	0	0	0	0	0	0
Cj0180	CJE0173	0	0	0	0	0	0	0	0
Cj0181	CJE0174	0	0	0	0	0	0	0	0
Cj0182	CJE0175	2	2	2	2	2	2	2	2
Cj0183	CJE0176	2	2	2	2	2	2	2	2
Cj0184c	CJE0177	2	2	2	2	2	2	2	2
Cj0185c	CJE0178	2	2	2	2	2	2	2	2
Cj0186c	CJE0179	2	2	2	2	2	2	2	2
Cj0187c	CJE0180	2	2	2	2	2	2	2	2
Cj0188c	CJE0181	2	2	2	2	2	2	2	2
Cj0189c	CJE0182	2	2	2	2	2	2	2	2
Cj0190c	CJE0183	2	2	2	2	2	2	2	2
Cj0192c	CJE0185	2	2	2	2	2	2	2	2
Cj0193c	CJE0186	2	2	2	2	2	2	2	2
Cj0194	CJE0187	2	2	2	2	2	2	2	2
Cj0195	CJE0188	2	2	2	2	2	2	2	2
Cj0196c	CJE0189	2	2	2	2	2	2	2	2
Cj0197c	CJE0190	2	2	2	2	2	2	2	2
Cj0198c	CJE0191	2	2	2	2	2	2	2	2
Cj0199c	CJE0192	2	2	2	2	2	2	2	2
Cj0200c	CJE0193	2	2	2	2	2	2	2	2
Cj0201c	CJE0194	0	0	0	0	0	0	0	0
Cj0202c	CJE0195	0	0	0	0	0	0	0	0
	CJE0196	1	1	1	1	1	1	2	1
Cj0204	CJE0197	2	2	2	2	2	2	2	2
Cj0205	CJE0198	1	1	1	1	2	1	2	2
Cj0206	CJE0199	2	2	2	2	2	2	2	2
Cj0207	CJE0200	2	2	2	2	2	2	2	2
Cj0208	CJE0201	2	2	2	2	2	2	2	2
	CJE0215	0	0	0	0	0	0	0	0
	CJE0216	0	0	0	0	0	0	0	0
	CJE0220	0	0	0	0	0	0	0	0
	CJE0221	0	0	0	0	0	0	0	0
	CJE0221	0	0	0	0	0	0	0	0
	CJE0222	0	0	0	0	0	0	0	0
	CJE0226	0	0	0	0	0	0	0	0
	CJE0227	0	0	0	0	0	0	0	0
	CJE0228	0	0	0	0	0	0	0	0
	CJE0229	1	1	1	0	0	0	0	0
	CJE0230	2	2	2	0	0	0	0	0
	CJE0230	1	2	1	0	0	0	0	0
	CJE0231	1	1	1	0	0	0	0	0
	CJE0232	2	2	2	0	0	0	0	0
	CJE0233	0	0	0	0	0	0	0	0
	CJE0234	0	0	0	0	0	0	0	0
	CJE0236	0	0	0	0	0	0	0	0
	CJE0237	0	0	0	0	0	0	0	0
	CJE0241	0	0	0	0	0	0	0	0
	CJE0243	0	0	0	0	0	0	0	0
	CJE0244	0	0	0	0	0	0	0	0
	CJE0245	0	0	0	0	0	0	0	0
	CJE0246	0	0	0	0	0	0	0	0
	CJE0247	0	0	0	0	0	0	0	0
	CJE0248	0	0	0	0	0	0	0	0
	CJE0249	0	0	0	0	0	0	0	0
	CJE0250	0	0	0	0	0	0	0	0
	CJE0251	0	0	0	0	0	0	0	0
	CJE0252	0	0	0	0	0	0	0	0
	CJE0254	0	0	0	0	0	0	0	0
	CJE0256	0	0	0	0	0	0	0	0
	CJE0257	0	0	0	0	0	0	0	0
	CJE0258	0	0	0	0	0	0	0	0
	CJE0259	0	0	0	0	0	0	0	0
	CJE0261	0	0	0	0	0	0	0	0
	CJE0262	0	0	0	0	0	0	0	0
	CJE0263	1	1	1	0	0	0	0	0
	CJE0265	0	0	0	0	0	0	0	0
	CJE0266	0	0	0	0	0	0	0	0
	CJE0268	0	0	0	0	0	0	0	0
	CJE0269	0	0	0	0	0	0	0	0
	CJE0270	0	0	0	0	0	0	0	0
	CJE0272	0	0	0	0	0	0	0	0
	CJE0273	0	0	0	0	0	0	0	0
	CJE0273	0	0	0	0	0	0	0	0
Cj0224	CJE0275	0	0	0	0	0	0	0	0
Cj0225	CJE0276	0	0	0	0	0	0	0	2
Cj0226	CJE0277	0	0	0	0	0	0	0	2
Cj0227	CJE0278	1	1	1	1	1	1	1	2
Cj0228c	CJE0279	2	2	2	2	2	2	2	2
Cj0230c	CJE0281	2	2	2	2	2	2	2	2
Cj0231c	CJE0282	2	2	2	2	2	2	2	2
Cj0232c	CJE0283	2	2	2	2	2	2	2	2
Cj0233c	CJE0284	2	2	2	2	2	2	2	2
Cj0234c	CJE0285	2	2	2	2	2	2	2	2
Cj0236c	CJE0287	2	2	2	2	2	2	2	2
Cj0237	CJE0288	2	2	2	2	2	2	2	2
Cj0238	CJE0289	2	2	2	2	2	2	2	2
Cj0239c	CJE0290	2	2	2	2	2	2	2	2
Cj0240c	CJE0291	2	2	2	2	2	2	2	2
Cj0243c	CJE0293	2	2	2	2	2	2	2	2
Cj0244	CJE0294	2	2	2	2	2	2	2	2
Cj0245	CJE0295	2	2	2	2	2	2	2	2
Cj0246c	CJE0296	2	2	2	2	2	2	2	2
Cj0249	CJE0299	2	2	2	2	2	2	2	2
Cj1588c	CJE0300	2	2	2	2	2	2	2	2
Cj0251c	CJE0301	2	2	2	2	2	2	2	2
Cj0252	CJE0302	2	2	2	2	2	2	2	2
Cj0253	CJE0303	2	2	2	2	2	1	2	1
Cj0254	CJE0304	2	2	2	2	2	2	2	2
Cj0255c	CJE0305	2	2	2	2	2	2	2	2
Cj0256	CJE0306	2	2	2	2	2	2	2	2
Cj0258	CJE0308	2	2	2	2	2	2	2	2
Cj0259	CJE0309	2	2	2	2	2	2	2	2
	CJE0310	2	2	2	2	2	1	1	0
Cj0261c	CJE0311	2	2	2	2	2	2	2	2
Cj0262c	CJE0312	2	2	2	2	2	2	2	2
Cj0263	CJE0313	2	2	2	2	2	2	2	2
	CJE0314	2	2	2	2	2	2	2	2
Cj0267c	CJE0316	2	2	2	2	2	2	2	2
Cj0268c	CJE0317	2	2	2	2	2	2	2	2
Cj0269c	CJE0318	2	2	2	2	2	2	2	2
Cj0270	CJE0319	1	1	1	1	1	1	1	1
Cj0273	CJE0322	2	2	2	2	2	2	2	2
Cj0274	CJE0323	2	2	2	2	2	2	2	2
Cj0275	CJE0324	2	2	2	2	2	2	2	2
Cj0276	CJE0325	2	2	2	2	2	2	2	2
Cj0277	CJE0326	2	2	2	2	2	2	2	2
Cj0279	CJE0327	2	2	2	2	2	2	2	2
Cj0280	CJE0328	2	2	2	2	2	2	2	1
Cj0281c	CJE0329	2	2	2	2	2	2	2	2
Cj0282c	CJE0330	2	2	2	2	2	2	2	2
Cj0283c	CJE0331	2	2	2	2	2	2	2	2
Cj0284c	CJE0332	2	2	2	2	2	2	2	2
Cj0285c	CJE0333	2	2	2	2	2	2	2	2
Cj0286c	CJE0334	2	2	2	2	2	2	2	2
Cj0287c	CJE0335	2	2	2	2	2	2	2	2
Cj0288c	CJE0336	2	2	2	2	2	2	2	2
Cj0289c	CJE0337	2	2	2	2	2	2	2	2
Cj0293	CJE0339	2	2	2	2	2	2	2	2
Cj0294	CJE0340	2	2	2	2	2	2	2	2
Cj0296c	CJE0341	2	2	1	2	1	1	1	2
Cj0297c	CJE0342	2	2	2	2	2	2	2	2
Cj0298c	CJE0343	2	2	2	2	2	2	2	2
Cj0299	CJE0344	0	0	0	0	0	0	0	0
Cj0300c	CJE0345	0	0	0	0	0	0	0	0
Cj0301c	CJE0346	2	2	2	2	2	1	2	2
Cj0302c	CJE0347	2	2	2	2	2	2	2	2
Cj0303c	CJE0348	2	2	2	2	2	2	2	2
Cj0304c	CJE0349	2	2	2	2	2	2	2	2
Cj0305c	CJE0350	2	2	2	2	2	2	2	2
Cj0306c	CJE0351	2	2	2	2	2	2	2	2
Cj0307	CJE0352	2	2	2	2	2	2	2	2
Cj0308c	CJE0353	2	2	2	2	2	2	2	2
Cj0309c	CJE0354	2	2	2	2	2	2	2	2
Cj0310c	CJE0355	2	2	2	2	2	2	2	2
Cj0312	CJE0357	2	2	2	2	2	2	2	2
Cj0313	CJE0358	2	2	2	2	2	2	2	2
Cj0314	CJE0359	2	2	2	2	2	2	2	2
Cj0315	CJE0360	2	2	2	2	2	2	2	2
Cj0316	CJE0361	2	2	2	2	2	2	2	2
Cj0318	CJE0363	2	2	2	2	2	2	2	2
Cj0319	CJE0364	2	2	2	2	2	2	2	2
Cj0320	CJE0365	2	2	2	2	2	2	2	2
Cj0321	CJE0366	2	2	2	2	2	2	2	2
Cj0322	CJE0367	2	2	2	2	2	2	2	2
Cj0323	CJE0368	2	2	2	2	2	2	2	2
Cj0324	CJE0369	2	2	2	2	2	2	2	2
Cj0325	CJE0370	2	2	2	2	2	2	2	2
Cj0326	CJE0371	2	2	2	2	2	2	2	2
Cj0327	CJE0372	2	2	2	2	2	2	2	2
Cj0328c	CJE0373	2	2	2	2	2	2	2	2
Cj0329c	CJE0374	2	2	2	2	2	2	2	2
Cj0330c	CJE0375	2	2	2	2	2	2	2	2
Cj0331c	CJE0376	2	2	2	2	2	2	2	2
Cj0332c	CJE0377	2	2	2	2	2	2	2	2
Cj0334	CJE0379	2	2	2	2	2	2	2	2
Cj0335	CJE0380	2	2	2	2	2	2	2	2
Cj0336c	CJE0381	2	2	2	2	2	2	2	2
Cj0337c	CJE0382	2	2	2	2	2	2	2	2
Cj0338c	CJE0383	2	2	2	2	2	2	2	2
Cj0339	CJE0384	0	0	0	0	0	0	0	0
Cj0340	CJE0385	0	0	0	0	0	0	0	0
Cj0341c	CJE0386	2	2	2	2	2	2	1	2
	CJE0387	1	0	0	0	1	0	1	0
	CJE0388	0	0	0	0	0	0	0	0
	CJE0388	0	0	0	0	0	0	0	0
	CJE0389	0	0	0	0	0	0	0	0
Cj0342c	CJE0390	2	2	2	2	2	2	2	2
Cj0343c	CJE0391	2	2	2	2	2	2	2	2
Cj0345	CJE0394	2	2	2	2	2	2	2	2
Cj0347	CJE0396	2	2	2	2	2	2	2	2
Cj0348	CJE0397	2	2	2	2	2	2	2	2
Cj0349	CJE0398	2	2	2	2	2	2	2	2
Cj0350	CJE0399	2	2	2	2	2	2	2	2
Cj0351	CJE0400	2	2	2	2	2	2	2	2
Cj0352	CJE0401	2	2	2	2	2	2	2	2
Cj0354c	CJE0403	2	2	2	2	2	2	2	2
Cj0355c	CJE0404	2	2	2	2	2	2	2	2
Cj0356c	CJE0405	2	2	2	2	2	2	2	2
Cj0357c	CJE0406	2	2	2	2	2	2	2	2
Cj0358	CJE0407	2	2	2	2	2	2	2	2
Cj0360	CJE0409	2	2	2	2	2	2	2	2
Cj0361	CJE0410	2	2	2	2	2	2	2	2
Cj0362	CJE0411	2	2	2	2	2	2	2	2
Cj0363c	CJE0412	2	2	2	2	2	2	2	2
Cj0364	CJE0413	2	2	2	2	2	2	2	2
Cj0365c	CJE0414	2	2	2	2	2	2	2	2
Cj0366c	CJE0415	2	2	2	2	2	2	2	2
Cj0367c	CJE0416	2	2	2	2	2	2	2	2
Cj0368c	CJE0417	2	2	2	2	2	2	2	2
Cj0369c	CJE0418	2	2	2	2	2	2	2	2
Cj0370	CJE0419	2	2	2	2	2	2	2	2
Cj0371	CJE0420	2	2	2	2	2	2	2	2
Cj0372	CJE0421	2	2	2	2	2	2	2	2
Cj0373	CJE0422	2	2	2	2	2	2	2	2
Cj0374	CJE0423	2	2	2	2	2	2	2	2
Cj0375	CJE0424	2	2	2	2	2	2	2	2
Cj0376	CJE0425	2	2	2	2	2	2	2	2
Cj0377	CJE0426	2	2	2	2	2	2	2	2
Cj0379c	CJE0428	2	2	2	2	2	2	2	2
Cj0380c	CJE0429	1	1	1	1	1	1	1	1
Cj0381c	CJE0430	2	2	2	2	2	2	1	1
Cj0382c	CJE0431	2	2	2	2	2	2	2	2
Cj0383c	CJE0432	2	2	2	2	2	2	2	2
Cj0384c	CJE0433	2	2	2	2	2	2	2	2
Cj0385c	CJE0434	2	2	2	2	2	2	2	2
Cj0386	CJE0435	2	2	2	2	2	2	2	2
Cj0388	CJE0437	2	2	2	2	2	2	2	2
Cj0389	CJE0438	2	2	2	2	2	2	2	2
Cj0390	CJE0439	2	2	2	2	2	2	2	2
Cj0391c	CJE0440	2	2	2	2	2	2	2	2
Cj0392c	CJE0441	2	2	2	2	2	2	2	2
Cj0393c	CJE0442	2	2	2	2	2	2	2	2
Cj0395c	CJE0444	2	2	2	2	2	2	2	2
Cj0396c	CJE0445	2	2	2	2	2	2	2	2
Cj0397c	CJE0446	2	2	2	2	2	2	2	2
Cj0398	CJE0447	2	2	2	2	2	2	2	2
Cj0399	CJE0448	2	2	2	2	2	2	2	2
Cj0400	CJE0449	2	2	2	2	2	2	2	2
Cj0402	CJE0451	2	2	2	2	2	2	2	2
Cj0403	CJE0452	2	2	2	2	2	2	2	2
Cj0404	CJE0453	2	2	2	2	2	2	2	2
Cj0405	CJE0454	2	2	2	2	2	2	2	2
Cj0406c	CJE0455	2	2	2	2	2	2	2	2
Cj0407	CJE0456	2	2	2	2	2	2	2	2
Cj0408	CJE0457	2	2	2	2	2	2	2	2
Cj0409	CJE0458	2	2	2	2	2	2	2	2
Cj0410	CJE0459	2	2	2	2	2	2	2	2
Cj0411	CJE0460	2	2	2	2	2	2	2	2
Cj0413	CJE0462	2	2	2	2	2	2	2	2
Cj0414	CJE0463	2	2	2	2	2	2	2	2
Cj0415	CJE0464	2	1	1	1	2	2	2	1
	CJE0466	2	2	2	2	2	2	2	2
Cj0418c	CJE0467	2	2	2	2	2	2	2	2
Cj0419	CJE0468	2	2	2	2	2	2	2	2
Cj0420	CJE0469	2	2	2	2	2	2	2	2
Cj0421c	CJE0470	2	2	2	2	2	2	2	2
Cj0422c	CJE0471	2	2	2	2	2	2	2	2
	CJE0472	2	2	2	2	2	2	2	2
Cj0426	CJE0475	2	2	2	2	2	2	2	2
Cj0428	CJE0477	2	2	2	2	2	2	2	2
Cj0429c	CJE0478	2	2	2	2	2	2	2	2
Cj0430	CJE0480	2	2	2	2	2	2	2	2
Cj0431	CJE0481	2	2	2	2	2	2	2	2
Cj0432c	CJE0482	2	2	2	2	2	2	2	2
Cj0433c	CJE0483	2	2	2	2	2	2	2	2
Cj0434	CJE0484	2	2	2	2	2	2	2	2
Cj0435	CJE0485	2	2	2	2	2	2	2	2
Cj0436	CJE0486	2	2	2	2	2	2	2	2
Cj0437	CJE0488	2	2	2	2	2	2	2	2
Cj0438	CJE0489	2	2	2	2	2	2	2	2
Cj0439	CJE0490	2	2	2	2	2	2	2	2
Cj0440c	CJE0491	2	2	2	2	2	2	2	2
Cj0441	CJE0493	2	2	2	2	2	2	2	2
Cj0442	CJE0494	2	2	2	2	2	2	2	2
Cj0443	CJE0495	2	2	2	2	2	2	2	2
Cj0447	CJE0497	2	2	2	2	2	2	2	2
Cj0448c	CJE0498	2	2	2	2	2	2	2	2
Cj0449c	CJE0499	2	2	2	2	2	2	2	2
Cj0450c	CJE0500	2	2	2	2	2	2	2	2
Cj0451	CJE0501	2	2	2	2	2	2	2	2
Cj0452	CJE0502	2	2	2	2	2	2	2	2
Cj0453	CJE0503	2	2	2	2	2	2	2	2
Cj0455c	CJE0505	2	2	2	2	2	2	2	2
Cj0456c	CJE0506	2	2	2	2	2	2	2	2
Cj0457c	CJE0507	2	2	1	2	2	2	1	2
Cj0458c	CJE0508	2	2	2	2	2	2	2	2
Cj0459c	CJE0509	2	2	2	2	2	2	2	2
Cj0460	CJE0510	2	2	2	2	2	2	2	2
Cj0461c	CJE0511	2	2	2	2	2	2	2	2
Cj0462	CJE0512	2	2	2	2	2	2	2	2
Cj0463	CJE0513	2	2	2	2	2	2	2	2
Cj0464	CJE0514	2	2	2	2	2	2	2	2
Cj0468	CJE0518	2	2	2	2	2	2	2	2
Cj0469	CJE0519	2	2	2	2	2	2	2	2
Cj0470	CJE0520	2	2	2	2	2	2	2	2
Cj0471	CJE0521	2	2	2	2	2	2	2	2
Cj0472	CJE0522	2	2	2	2	2	2	2	2
Cj0473	CJE0523	2	2	2	2	2	2	2	2
Cj0475	CJE0525	2	2	2	2	2	2	2	2
Cj0476	CJE0526	2	2	2	2	2	2	2	2
Cj0477	CJE0527	2	2	2	2	2	2	2	2
Cj0478	CJE0528	2	2	2	2	2	2	2	2
Cj0479	CJE0529	2	2	2	2	2	2	2	2
Cj0480c	CJE0530	2	2	2	2	2	2	2	2
Cj0481	CJE0532	2	2	2	2	2	2	2	2
Cj0484	CJE0534	2	2	2	2	2	2	2	2
Cj0485	CJE0535	2	2	2	2	2	2	2	2
Cj0486	CJE0536	2	2	2	2	2	2	2	2
Cj0487	CJE0537	2	2	2	2	2	2	2	2
Cj0488	CJE0538	2	2	2	2	2	2	2	2
Cj0493	CJE0542	2	2	2	2	2	2	2	2
	CJE0544	2	2	2	0	0	0	0	2
	CJE0546	1	1	1	0	0	0	0	2
	CJE0548	1	1	1	0	0	0	0	2
	CJE0549	0	0	0	0	0	0	0	1
	CJE0550	0	0	0	0	0	0	0	0
	CJE0551	1	1	1	0	0	0	0	1
	CJE0553	2	2	2	0	0	0	0	2
	CJE0554	2	2	2	0	0	0	0	2
	CJE0555	2	2	2	0	0	0	0	2
	CJE0556	2	2	2	0	0	0	0	2
	CJE0559	2	2	2	0	0	0	0	2
	CJE0562	0	0	0	0	0	0	0	1
	CJE0565	0	0	0	0	0	0	0	1
	CJE0566	2	2	2	0	0	0	0	0
	CJE0567	2	2	2	0	0	0	0	1
	CJE0568	2	2	2	0	0	0	0	2
	CJE0569	2	2	2	0	0	0	0	2
	CJE0571	1	1	1	0	0	0	0	2
	CJE0572	1	1	1	0	0	0	0	2
	CJE0573	2	2	2	0	0	0	0	2
	CJE0575	2	2	2	0	0	0	0	2
	CJE0576	0	0	0	0	0	0	0	2
	CJE0578	2	2	2	0	0	0	0	2
	CJE0582	0	0	0	0	0	0	0	2
	CJE0583	0	0	0	0	0	0	0	2
	CJE0584	0	0	0	0	0	0	0	2
	CJE0584	0	0	0	0	0	0	0	2
	CJE0585	0	0	0	0	0	0	0	2
	CJE0588	0	0	0	0	0	0	0	2
	CJE0591	0	0	0	0	0	0	0	0
	CJE0592	0	0	0	0	0	0	0	0
	CJE0593	0	0	0	0	0	0	0	0
	CJE0594	0	0	0	0	0	0	0	0
	CJE0597	0	0	0	0	0	0	0	0
	CJE0598	0	0	0	0	0	0	0	2
	CJE0600	0	0	0	0	0	0	0	2
	CJE0601	2	2	1	2	2	2	2	2
Cj0494	CJE0602	2	2	2	2	2	2	2	2
Cj0497	CJE0605	2	2	2	2	2	2	2	2
Cj0498	CJE0606	2	2	2	2	2	2	2	2
Cj0499	CJE0607	2	2	2	2	2	2	2	2
Cj0500	CJE0608	2	2	2	2	2	2	1	2
Cj0503c	CJE0608	2	2	2	2	2	2	2	2
Cj0504c	CJE0611	2	2	2	2	2	2	2	2
Cj0505c	CJE0612	2	2	2	2	2	2	2	2
Cj0506	CJE0613	2	2	2	2	2	2	2	2
Cj0508	CJE0615	2	2	2	2	2	2	2	2
Cj0509c	CJE0616	2	2	2	2	2	2	2	2
Cj0510c	CJE0617	2	2	2	2	2	2	2	2
Cj0511	CJE0618	2	2	2	2	2	2	2	2
Cj0512	CJE0619	2	2	2	2	2	2	2	2
Cj0513	CJE0620	2	2	2	2	2	2	2	2
Cj0514	CJE0621	2	2	2	2	2	2	2	2
Cj0515	CJE0622	2	2	2	2	2	2	2	2
Cj0516	CJE0623	2	2	2	2	2	2	2	2
Cj0517	CJE0624	2	2	2	2	2	2	2	2
Cj0518	CJE0625	2	2	2	2	2	2	2	2
Cj0520	CJE0627	2	2	2	2	2	2	2	2
Cj0525c	CJE0629	2	2	2	2	2	2	2	2
Cj0526c	CJE0630	2	2	2	2	2	2	2	2
Cj0527c	CJE0631	2	2	2	2	2	2	2	2
Cj0528c	CJE0632	2	2	2	2	2	2	2	2
Cj0529c	CJE0633	2	2	2	2	2	2	2	2
Cj0530	CJE0634	2	2	2	2	2	2	2	2
Cj0531	CJE0635	2	2	2	2	2	2	2	2
Cj0532	CJE0636	2	2	2	2	2	2	2	2
Cj0533	CJE0637	2	2	2	2	2	2	2	2
Cj0534	CJE0638	2	2	2	2	2	2	2	2
Cj0535	CJE0639	2	2	2	2	2	2	2	2
Cj0536	CJE0640	2	2	2	2	2	2	2	2
Cj0537	CJE0641	1	2	1	1	2	1	2	2
Cj0538	CJE0642	2	2	2	2	2	2	2	2
Cj0539	CJE0643	2	2	2	2	2	2	2	2
Cj0540	CJE0644	2	2	2	2	2	2	2	2
Cj0541	CJE0645	2	2	2	2	2	2	2	2
Cj0542	CJE0646	2	2	2	2	2	2	2	2
Cj0543	CJE0647	2	2	2	2	2	2	2	2
Cj0544	CJE0648	2	2	1	2	2	2	2	2
Cj0545	CJE0649	2	2	2	2	2	2	2	2
Cj0546	CJE0650	2	2	2	2	2	2	2	2
Cj0547	CJE0651	2	2	2	2	2	2	2	2
Cj0548	CJE0652	0	0	0	0	2	2	0	2
Cj0549	CJE0653	1	1	1	1	1	1	1	2
Cj0550	CJE0654	2	2	2	2	2	2	2	2
Cj0551	CJE0655	2	2	2	2	2	2	2	2
Cj0552	CJE0656	2	2	2	2	2	2	2	2
Cj0553	CJE0657	2	2	2	2	2	2	2	2
Cj0554	CJE0658	2	2	2	2	2	2	2	2
Cj0555	CJE0659	0	0	0	2	0	0	0	0
Cj0556	CJE0660	0	0	0	2	0	1	0	1
Cj0557c	CJE0661	2	2	2	2	2	2	2	2
Cj0558c	CJE0662	0	0	0	0	0	0	0	0
Cj0559	CJE0663	2	2	2	2	2	2	2	2
	CJE0664	0	0	0	0	0	0	0	0
Cj0561c	CJE0666	0	0	0	0	0	0	0	0
Cj0562	CJE0667	2	2	2	2	2	2	2	2
Cj0564	CJE0669	0	0	0	0	0	0	0	0
	CJE0670	0	0	0	0	0	0	0	0
Cj0570		0	0	0	0	0	0	0	0
	CJE0673	0	0	0	0	0	0	0	0
Cj0571	CJE0674	0	0	0	0	0	0	0	0
Cj0573	CJE0676	1	1	1	1	1	0	1	1
Cj0575	CJE0678	2	2	2	2	2	2	2	2
Cj0576	CJE0679	2	2	2	2	2	2	2	2
Cj0577c	CJE0680	2	2	2	2	2	2	2	2
Cj0578c	CJE0681	2	2	2	2	2	2	2	2
Cj0579c	CJE0682	2	2	2	2	2	2	2	2
Cj0580c	CJE0683	2	2	2	2	2	2	2	2
Cj0581	CJE0684	2	2	2	2	2	2	2	2
Cj0582	CJE0685	2	2	2	2	2	2	2	2
Cj0583	CJE0686	2	2	2	2	2	2	2	2
Cj0584	CJE0687	2	2	2	2	2	2	2	2
Cj0585	CJE0688	2	2	2	2	2	2	2	2
Cj0586	CJE0689	2	2	2	2	2	2	2	2
Cj0587	CJE0690	2	2	2	2	2	2	2	2
Cj0588	CJE0691	2	2	2	2	2	2	2	2
Cj0589	CJE0692	2	2	2	2	2	2	2	2
Cj0590	CJE0693	2	2	2	2	2	2	2	2
Cj0591c	CJE0694	2	2	2	2	2	2	2	2
Cj0592c	CJE0695	2	2	2	2	2	2	2	2
Cj0593c	CJE0696	2	2	2	2	2	2	2	2
Cj0594c	CJE0697	2	2	2	2	2	2	2	2
Cj0595c	CJE0698	2	2	2	2	2	2	2	2
Cj0596	CJE0699	2	2	2	2	2	2	2	2
Cj0597	CJE0700	2	2	2	2	2	2	2	2
Cj0598	CJE0701	2	2	2	2	2	2	2	2
Cj0599	CJE0702	2	2	2	2	2	2	2	2
Cj0600	CJE0703	2	2	2	2	2	2	2	2
Cj0601c	CJE0704	2	2	2	2	2	2	2	2
Cj0602c	CJE0705	1	1	1	1	1	1	1	1
Cj0603c	CJE0706	2	2	2	2	2	2	2	2
Cj0604	CJE0707	2	2	2	2	2	2	2	2
Cj0605	CJE0708	2	2	2	2	2	2	2	2
Cj0606	CJE0709	2	2	2	2	2	2	2	2
Cj0607	CJE0710	2	2	2	2	2	2	2	2
Cj0608	CJE0711	2	2	2	2	2	2	2	2
Cj0609c	CJE0712	2	2	2	2	2	2	2	2
Cj0610c	CJE0713	2	2	2	2	2	2	2	2
Cj0611c	CJE0714	2	2	2	2	2	2	2	2
Cj0612c	CJE0715	2	2	2	2	2	2	2	2
Cj0613	CJE0716	2	2	2	2	2	2	2	2
Cj0614	CJE0717	2	2	2	2	2	2	2	2
Cj0615	CJE0718	2	2	2	2	2	2	2	2
Cj0616	CJE0719	2	2	2	2	2	2	2	2
Cj0619	CJE0722	2	2	2	2	2	2	2	2
Cj0620	CJE0723	2	2	2	2	2	2	2	2
Cj0621	CJE0724	2	2	2	2	2	2	2	2
Cj0622	CJE0725	2	2	2	2	2	2	2	2
Cj0623	CJE0726	2	2	2	2	2	2	2	2
Cj0624	CJE0727	2	2	2	2	2	2	2	2
Cj0625	CJE0728	2	2	2	2	2	2	2	2
Cj0626	CJE0729	2	2	2	2	2	2	2	2
	CJE0731	0	0	0	0	0	0	0	0
	CJE0732	0	0	0	0	0	0	0	0
Cj0630c	CJE0733	2	2	2	2	2	2	2	2
Cj0631c	CJE0734	2	2	2	2	2	2	2	2
Cj0632	CJE0735	2	2	1	2	2	2	2	2
Cj0633	CJE0736	2	2	2	2	2	2	2	2
Cj0634	CJE0737	2	2	2	2	2	2	2	2
Cj0636	CJE0739	0	0	0	0	0	0	0	0
Cj0637c	CJE0740	2	2	2	2	2	2	2	2
Cj0639c	CJE0742	2	2	2	2	2	2	2	2
Cj0640c	CJE0743	2	2	2	2	2	2	2	2
Cj0641	CJE0744	2	2	2	2	2	2	2	2
Cj0642	CJE0745	2	2	2	2	2	2	2	2
Cj0643	CJE0746	2	2	2	2	2	2	2	2
Cj0644	CJE0747	2	2	2	2	2	2	2	2
Cj0645	CJE0748	2	2	2	2	2	2	2	2
Cj0646	CJE0749	2	2	2	2	2	2	2	2
Cj0647	CJE0750	2	2	2	2	2	2	2	2
Cj0648	CJE0751	2	2	2	2	2	2	2	2
Cj0649	CJE0752	2	2	2	2	2	2	2	2
Cj0650	CJE0753	2	2	2	2	2	2	2	2
Cj0651	CJE0754	2	2	2	2	2	2	2	2
Cj0652	CJE0755	2	2	2	2	2	2	2	2
Cj0653c	CJE0756	2	2	2	2	2	2	2	2
Cj0659c	CJE0761	2	2	2	2	2	2	2	2
Cj0661c	CJE0763	2	2	2	2	2	2	2	2
Cj0662c	CJE0764	2	2	2	2	2	2	2	2
Cj0663c	CJE0765	2	2	2	2	2	2	2	2
Cj0665c	CJE0767	2	2	2	2	2	2	2	2
Cj0667	CJE0768	2	2	2	2	2	2	2	2
Cj0668	CJE0769	2	2	2	2	2	2	2	2
Cj0670	CJE0771	2	2	2	2	2	2	2	2
Cj0671	CJE0772	0	0	0	0	0	0	0	0
	CJE0775	0	0	0	0	0	0	0	0
	CJE0776	0	0	0	0	0	0	0	0
	CJE0777	0	0	0	0	0	0	0	0
Cj0682	CJE0780	2	2	2	2	2	2	2	2
Cj0683	CJE0781	2	2	2	2	2	2	2	2
Cj0684	CJE0782	2	2	2	2	2	2	2	2
	CJE0784	1	1	1	2	2	2	2	1
Cj0686	CJE0785	2	2	2	2	2	2	2	2
Cj0687c	CJE0786	2	2	2	2	2	2	2	2
Cj0688	CJE0787	2	2	2	2	2	2	2	2
Cj0689	CJE0788	2	2	2	2	2	2	2	2
Cj0690c	CJE0789	2	2	2	2	2	2	2	2
Cj0691	CJE0790	1	2	1	2	2	2	1	2
Cj0692c	CJE0791	2	2	2	2	2	2	2	2
Cj0693c	CJE0792	2	2	2	2	2	2	2	2
Cj0694	CJE0793	2	2	2	2	2	2	2	2
Cj0695	CJE0794	2	2	2	2	2	2	2	2
Cj0696	CJE0795	2	2	2	2	2	2	2	2
Cj0697	CJE0796	2	2	2	2	2	2	2	2
Cj0698	CJE0797	2	2	2	2	2	2	2	2
Cj0699c	CJE0798	2	2	2	2	2	2	2	2
Cj0700	CJE0800	2	2	2	2	2	2	2	2
Cj0701	CJE0801	2	2	2	2	2	2	2	2
Cj0702	CJE0802	2	2	2	2	2	2	2	2
Cj0703	CJE0803	2	2	2	2	2	2	2	2
Cj0704	CJE0804	2	2	2	2	2	2	2	2
Cj0705	CJE0805	2	2	2	2	2	2	2	2
Cj0706	CJE0806	2	2	2	2	2	2	2	2
Cj0707	CJE0807	2	2	2	2	2	2	2	2
Cj0708	CJE0808	2	2	2	2	2	2	2	2
Cj0709	CJE0809	2	2	2	2	2	2	2	2
Cj0710	CJE0810	2	2	2	2	2	2	2	2
Cj0711	CJE0811	2	2	2	2	2	2	2	2
Cj0713	CJE0813	2	2	2	2	2	2	2	2
Cj0714	CJE0814	2	2	2	2	2	2	2	2
Cj0715	CJE0815	2	2	2	2	2	2	2	2
Cj0716	CJE0816	2	2	2	2	2	2	2	2
Cj0717	CJE0817	2	2	2	2	2	2	2	2
Cj0718	CJE0818	1	1	1	1	1	1	2	2
Cj0719c	CJE0819	2	2	2	2	2	2	2	2
Cj0720c	CJE0820	2	2	2	2	2	2	2	2
Cj0721c	CJE0821	2	2	2	2	2	2	2	2
Cj0722c	CJE0822	2	2	2	2	2	2	2	2
Cj0723c	CJE0823	2	2	2	2	2	2	2	2
Cj0724	CJE0824	2	2	2	2	2	2	2	2
Cj0725c	CJE0825	2	2	2	2	2	2	2	2
Cj0726c	CJE0826	2	2	2	2	2	2	2	2
Cj0728	CJE0828	0	0	0	0	0	0	0	0
Cj0729	CJE0829	0	0	0	0	0	0	0	0
Cj0730	CJE0830	0	0	0	0	0	0	0	0
Cj0731	CJE0831	0	0	0	0	0	0	0	0
Cj0732	CJE0832	0	0	0	0	0	0	0	0
Cj0733	CJE0833	0	0	0	0	0	0	0	0
Cj0734c	CJE0834	2	2	2	2	2	2	2	2
Cj0735		0	0	0	0	0	0	0	0
	CJE0835	0	0	0	0	0	0	0	0
	CJE0841	0	0	0	0	0	0	0	0
	CJE0844	0	0	0	0	0	0	0	0
Cj0753c	CJE0845	0	0	0	1	0	0	1	1
Cj0755	CJE0847	1	1	1	1	1	1	1	1
Cj0757	CJE0848	2	2	2	2	2	2	2	2
Cj0758	CJE0849	2	2	2	2	2	2	2	2
Cj0759	CJE0850	2	2	2	2	2	1	2	2
Cj0760	CJE0851	2	2	2	2	2	2	2	2
Cj0761	CJE0852	2	2	2	2	2	2	2	2
Cj0762c	CJE0853	2	2	2	2	2	2	2	2
Cj0763c	CJE0854	2	2	2	2	2	2	2	2
Cj0764c	CJE0855	2	2	2	2	2	2	2	2
Cj0765c	CJE0856	2	2	1	2	2	2	2	2
Cj0766c	CJE0857	2	2	2	2	2	2	2	2
Cj0767c	CJE0858	2	2	2	2	2	2	2	2
Cj0768c	CJE0859	2	2	2	2	2	2	2	2
Cj0769c	CJE0860	2	2	2	2	2	2	2	2
Cj0770c	CJE0861	2	2	2	2	2	2	2	2
Cj0771c	CJE0862	2	2	2	2	2	2	2	2
Cj0773c	CJE0864	2	2	2	2	2	2	2	2
Cj0774c	CJE0865	2	2	2	2	2	2	2	2
Cj0775c	CJE0866	2	2	2	2	2	2	2	2
Cj0776c	CJE0867	2	2	2	2	2	2	2	2
Cj0777	CJE0868	1	1	2	2	1	1	2	2
Cj0778	CJE0869	0	0	0	0	0	0	0	1
Cj0779	CJE0870	2	2	2	2	2	2	2	2
Cj0780	CJE0871	0	0	0	0	0	0	0	0
Cj0781	CJE0872	1	1	1	1	2	1	1	2
Cj0782	CJE0873	2	2	2	2	2	2	2	2
Cj0783	CJE0874	2	2	2	0	2	0	0	0
Cj0784	CJE0875	2	2	2	2	2	2	2	2
Cj0785	CJE0876	2	2	2	2	2	2	2	2
Cj0787	CJE0878	2	2	2	2	2	2	2	2
Cj0788	CJE0879	2	2	2	2	2	2	2	2
Cj0789	CJE0880	2	2	2	2	2	2	2	2
Cj0790	CJE0881	2	2	2	2	2	2	2	2
Cj0791c	CJE0882	2	2	2	2	2	2	2	2
Cj0792	CJE0883	2	2	2	2	2	2	2	2
Cj0793	CJE0884	2	2	2	2	2	2	2	2
Cj0794	CJE0885	1	1	1	1	1	0	1	0
Cj0795c	CJE0886	2	2	2	2	2	2	2	2
Cj0796c	CJE0887	2	2	2	2	2	2	2	2
Cj0798c	CJE0889	2	2	2	2	2	2	2	2
Cj0799c	CJE0890	2	2	2	2	2	2	2	2
Cj0800c	CJE0891	2	2	2	2	2	2	2	2
Cj0801	CJE0892	2	2	2	2	2	2	2	2
Cj0802	CJE0893	2	2	2	2	2	2	2	2
Cj0803	CJE0894	2	1	1	1	2	#VALUE!	2	2
Cj0804	CJE0895	2	2	2	2	2	2	2	2
Cj0805	CJE0896	2	2	2	2	2	2	2	2
Cj0806	CJE0897	2	2	2	2	2	2	2	2
Cj0807	CJE0898	2	2	2	2	2	2	2	2
Cj0808c	CJE0899	2	2	2	2	2	2	2	2
Cj0809c	CJE0900	2	2	2	2	2	2	2	2
Cj0810	CJE0901	2	2	2	2	2	2	2	2
Cj0811	CJE0902	2	2	2	2	2	2	2	2
Cj0812	CJE0903	2	2	2	2	2	2	2	2
Cj0813	CJE0904	2	2	2	2	2	2	2	2
	CJE0905	2	2	2	2	1	1	2	1
Cj0820c	CJE0907	2	2	2	2	2	2	2	2
Cj0821	CJE0908	2	2	2	2	2	2	2	2
Cj0823	CJE0910	2	2	2	2	2	2	2	2
Cj0824	CJE0911	2	2	2	2	2	2	2	2
Cj0825	CJE0912	2	2	2	2	2	2	2	2
Cj0826	CJE0913	2	2	2	2	2	2	2	2
Cj0827	CJE0914	2	2	2	2	2	2	2	2
Cj0828c	CJE0915	2	2	2	2	2	2	2	2
Cj0829c	CJE0916	2	2	2	2	2	2	2	2
	CJE0917	2	2	2	2	2	2	2	2
Cj0831c	CJE0918	2	2	2	2	2	2	2	2
Cj0832c	CJE0919	2	2	2	2	2	2	2	2
Cj0833c	CJE0920	2	2	2	2	2	2	2	2
Cj0834c	CJE0921	2	2	2	2	2	2	2	2
Cj0835c	CJE0922	2	2	2	2	2	2	2	2
	CJE0922	2	2	2	2	2	2	2	2
Cj0836	CJE0923	2	2	2	2	2	2	2	2
Cj0837c	CJE0924	2	2	2	2	2	2	2	2
Cj0838c	CJE0925	2	2	2	2	2	2	2	2
Cj0839c	CJE0926	2	2	2	2	2	2	2	2
Cj0840c	CJE0927	2	2	2	2	2	2	2	2
Cj0841c	CJE0928	2	2	2	2	2	2	2	2
Cj0842	CJE0929	2	2	2	2	2	2	2	2
Cj0843c	CJE0930	2	2	2	2	2	2	2	2
Cj0844c	CJE0931	2	2	2	2	2	2	2	2
Cj0845c	CJE0932	2	2	2	2	2	2	2	2
Cj0846	CJE0933	2	2	2	2	2	2	2	2
Cj0847	CJE0934	2	2	2	2	2	2	2	2
Cj0848c	CJE0935	2	2	2	2	2	2	2	2
Cj0849c	CJE0936	2	2	2	2	2	2	2	2
Cj0850c	CJE0937	2	2	2	2	2	2	2	2
Cj0852c	CJE0939	2	2	2	2	2	2	2	2
Cj0853c	CJE0940	2	2	2	2	2	2	2	2
Cj0855	CJE0942	2	2	2	2	2	2	2	2
Cj0856	CJE0943	2	2	2	2	2	2	2	2
Cj0857c	CJE0944	2	2	2	2	2	2	2	2
Cj0858c	CJE0945	2	2	2	2	2	2	2	2
Cj0859c	CJE0946	2	2	2	0	0	0	0	2
Cj0860	CJE0947	2	2	2	0	0	0	0	1
Cj0862c	CJE0949	2	2	2	2	2	2	2	2
Cj0863c	CJE0950	2	2	2	2	2	2	2	2
Cj0864	CJE0951	2	2	2	2	1	1	2	2
Cj0865	CJE0952	2	2	2	2	2	2	2	2
Cj0872		2	2	2	2	2	2	2	2
	CJE0954	2	2	2	2	2	2	2	2
	CJE0955	2	2	2	2	2	2	2	2
Cj0876c	CJE0957	2	1	2	1	1	1	1	1
Cj0878	CJE0958	1	1	2	1	0	0	0	0
Cj0879c	CJE0959	2	2	2	1	1	1	0	1
Cj0881c	CJE0961	2	2	2	2	2	2	2	2
Cj0882c	CJE0962	2	2	2	2	2	2	2	2
Cj0883c	CJE0963	2	2	2	2	2	2	2	2
Cj0884	CJE0964	2	2	2	2	2	2	2	2
Cj0886c	CJE0965	2	2	2	2	2	2	2	2
Cj0887c	CJE0966	2	2	2	2	2	2	2	2
Cj0888c	CJE0967	2	2	2	2	2	2	2	2
Cj0889c	CJE0968	2	2	2	2	2	2	2	2
Cj0890c	CJE0969	2	2	2	2	2	2	2	2
Cj0891c	CJE0970	2	2	2	2	2	2	2	2
Cj0893c	CJE0972	2	2	2	2	2	2	2	2
Cj0894c	CJE0973	2	2	2	2	2	2	2	2
Cj0895c	CJE0974	2	2	2	2	2	2	2	2
Cj0896c	CJE0975	2	2	2	2	2	2	2	2
Cj0897c	CJE0976	2	2	2	2	2	2	2	2
Cj0898	CJE0977	2	2	2	2	2	2	2	2
Cj0899c	CJE0978	2	2	2	2	2	2	2	2
Cj0900c	CJE0979	2	2	2	2	2	2	2	2
Cj0901	CJE0980	2	2	2	2	2	2	2	2
Cj0902	CJE0981	2	2	2	2	2	2	2	2
Cj0903c	CJE0982	2	2	2	2	2	2	2	2
Cj0904c	CJE0983	2	2	2	2	2	2	2	2
Cj0905c	CJE0984	2	2	2	2	2	2	2	2
Cj0906c	CJE0985	2	2	2	2	2	2	2	2
Cj0908	CJE0986	2	2	2	2	2	2	2	2
Cj0909	CJE0987	2	2	2	2	2	2	2	2
Cj0910	CJE0988	2	2	2	2	2	2	2	1
Cj0911	CJE0989	2	2	2	2	2	2	2	2
Cj0912c	CJE0990	2	2	2	2	2	2	2	2
Cj0913c	CJE0991	2	2	2	2	2	2	2	2
Cj0914c	CJE0992	2	2	2	2	2	2	2	2
Cj0915	CJE0993	2	2	2	2	2	2	2	2
Cj0916c	CJE0994	2	2	2	2	2	2	2	2
Cj0917c	CJE0995	1	2	2	2	2	2	2	2
Cj0918c	CJE0996	2	2	2	2	2	2	2	2
Cj0919c	CJE0997	2	2	2	2	2	2	2	2
Cj0920c	CJE0998	2	2	2	2	2	2	2	2
Cj0921c	CJE0999	2	2	2	2	2	2	2	2
Cj0922c	CJE1000	2	2	2	2	2	2	2	2
Cj0923c	CJE1001	2	2	2	2	2	2	2	2
Cj0924c	CJE1002	2	2	2	2	2	2	2	2
Cj0926	CJE1004	2	2	2	2	2	2	2	2
Cj0927	CJE1005	2	2	2	2	2	2	2	2
Cj0928	CJE1006	2	2	2	2	2	2	2	2
Cj0929	CJE1007	2	2	2	2	2	2	2	2
Cj0930	CJE1008	2	2	2	2	2	2	2	2
Cj0931c	CJE1009	2	2	2	2	2	2	2	2
Cj0932c	CJE1010	2	2	2	2	2	2	2	2
Cj0933c	CJE1011	2	2	2	2	2	2	2	2
Cj0934c	CJE1012	2	2	2	2	2	2	2	2
Cj0935c	CJE1013	2	2	2	2	2	2	2	2
Cj0936	CJE1014	2	2	2	2	2	2	2	2
Cj0937	CJE1015	0	0	0	0	0	0	0	0
Cj0938c	CJE1016	0	0	0	0	0	0	0	0
Cj0939c	CJE1017	2	2	2	2	2	2	2	2
Cj0940c	CJE1018	2	2	2	2	2	2	2	2
Cj0941c	CJE1019	2	2	2	2	2	2	2	2
Cj0942c	CJE1020	2	2	2	2	2	2	2	2
Cj0944c	CJE1022	2	2	2	2	2	2	2	2
Cj0945c	CJE1023	2	2	2	2	2	2	2	2
Cj0946	CJE1024	2	2	2	2	2	2	2	2
Cj0947c	CJE1025	2	2	2	2	2	2	2	2
Cj0948c	CJE1026	2	2	2	2	2	2	2	2
Cj0949c	CJE1027	2	2	2	2	2	2	2	2
Cj0950c	CJE1028	2	2	2	2	2	2	2	2
Cj0953c	CJE1033	2	2	2	2	2	2	2	2
Cj0954c	CJE1034	2	2	2	2	2	2	2	2
Cj0955c	CJE1035	2	2	2	2	2	2	2	2
Cj0956c	CJE1036	2	2	2	2	2	2	2	2
Cj0957c	CJE1037	2	2	2	2	2	2	2	2
Cj0958c	CJE1038	2	2	2	2	2	2	2	2
Cj0959c	CJE1039	2	2	2	2	2	2	2	2
Cj0960c	CJE1040	2	2	2	2	2	2	2	2
Cj0961c	CJE1041	2	2	2	2	2	2	2	2
Cj0962	CJE1042	2	2	2	2	2	2	2	2
Cj0963	CJE1043	2	2	2	2	2	2	2	2
Cj0964	CJE1044	2	2	2	2	2	2	2	2
Cj0965c	CJE1045	2	2	2	2	2	2	2	2
Cj0968	CJE1050	0	0	0	0	0	0	0	0
Cj0971	CJE1052	0	0	0	0	0	0	0	0
Cj0972	CJE1053	0	0	0	0	0	0	0	0
Cj0973	CJE1054	0	0	0	0	0	0	0	0
Cj0976	CJE1058	2	2	2	2	2	2	2	2
Cj0977	CJE1059	2	2	2	2	2	2	2	2
Cj0978c	CJE1060	2	2	2	2	2	2	2	2
Cj0979c	CJE1061	2	2	2	2	2	2	2	2
Cj0980	CJE1062	2	2	2	2	2	2	2	2
Cj0981c	CJE1063	2	2	2	2	2	2	2	2
Cj0982c	CJE1064	2	2	2	2	2	2	2	2
Cj0983	CJE1065	2	2	2	2	2	2	2	2
Cj0984	CJE1066	2	2	2	2	2	2	2	2
Cj0985c	CJE1067	2	2	2	2	2	2	2	2
Cj0986c	CJE1068	2	2	2	2	2	2	2	2
Cj0987c	CJE1068	2	2	2	2	2	2	2	2
Cj0989	CJE1069	0	0	0	0	0	0	0	0
Cj0990c	CJE1070	0	1	0	1	0	1	1	1
Cj0991c	CJE1071	2	2	2	2	2	2	2	2
Cj0992c	CJE1072	2	2	2	2	2	2	2	2
Cj0993c	CJE1073	2	2	2	2	2	2	2	2
Cj0994c	CJE1074	2	2	2	2	2	2	2	2
Cj0995c	CJE1075	2	2	2	2	2	2	2	2
Cj0996	CJE1076	2	2	2	2	2	2	2	2
Cj0997	CJE1077	2	2	2	2	2	2	2	2
Cj0998c	CJE1078	2	2	2	2	2	2	2	2
Cj0999c	CJE1079	0	0	0	0	0	0	0	0
Cj1000	CJE1080	0	0	0	0	0	0	0	0
Cj1001	CJE1081	2	2	2	2	2	2	2	2
Cj1002c	CJE1082	2	2	2	2	2	2	2	2
Cj1003c	CJE1083	2	2	2	2	2	2	2	2
Cj1004	CJE1084	2	2	2	2	2	2	2	2
Cj1005c	CJE1085	2	2	2	2	2	2	2	2
Cj1008c	CJE1088	2	2	2	2	2	2	2	2
Cj1009c	CJE1089	2	2	2	2	2	2	2	2
Cj1010	CJE1090	2	2	2	2	2	2	2	2
Cj1011	CJE1091	2	2	2	2	2	2	2	2
	CJE1094	2	2	2	0	0	0	0	2
	CJE1100	2	2	2	2	2	2	2	2
	CJE1106	0	0	0	0	0	0	0	0
	CJE1111	0	0	0	0	0	0	0	0
	CJE1114	0	0	0	0	0	0	0	0
	CJE1117	0	0	0	0	0	0	0	0
	CJE1119	0	0	0	0	0	0	0	0
	CJE1122	0	0	0	0	0	0	0	0
	CJE1123	0	0	0	0	0	0	0	0
	CJE1125	0	0	0	0	0	0	0	0
	CJE1126	0	0	0	0	0	0	0	0
	CJE1128	0	0	0	0	0	0	0	0
	CJE1131	0	0	0	0	0	0	0	0
	CJE1132	0	0	0	0	0	0	0	0
	CJE1134	0	0	0	0	0	0	0	0
	CJE1135	0	0	0	0	0	0	0	0
	CJE1136	0	0	0	0	0	0	0	0
	CJE1137	0	0	0	0	0	0	0	0
	CJE1138	0	0	0	0	0	0	0	0
	CJE1141	0	0	0	0	0	0	0	0
	CJE1142	0	0	0	0	0	0	0	0
	CJE1143	0	0	0	0	0	0	0	0
	CJE1146	0	0	0	0	0	0	0	0
	CJE1147	0	0	0	0	0	0	0	0
	CJE1148	0	0	0	0	0	0	0	0
	CJE1150	0	0	0	0	0	0	0	0
	CJE1151	0	0	0	0	0	0	0	0
	CJE1152	0	0	0	0	0	0	0	0
	CJE1153	0	0	0	0	0	0	0	0
	CJE1154	0	0	0	0	0	0	0	0
Cj1012c	CJE1156	2	2	2	2	2	2	2	2
Cj1014c	CJE1158	2	2	2	2	2	2	2	2
Cj1015c	CJE1159	2	2	2	2	2	2	2	2
Cj1016c	CJE1160	2	2	2	2	2	2	2	2
Cj1017c	CJE1161	2	2	2	2	2	2	2	2
Cj1018c	CJE1162	2	2	2	2	2	2	2	2
Cj1019c	CJE1163	2	2	2	2	2	2	2	2
Cj1020c	CJE1164	2	2	2	2	2	2	2	2
Cj1021c	CJE1165	2	2	2	2	2	2	2	2
Cj1023c	CJE1167	2	2	2	2	2	2	2	2
Cj1024c	CJE1168	2	2	2	2	2	2	2	2
Cj1026c	CJE1170	2	2	2	2	2	2	2	2
Cj1027c	CJE1171	2	2	2	2	2	2	2	2
Cj1028c	CJE1172	2	2	2	2	2	2	2	2
Cj1029c	CJE1173	2	2	2	2	2	2	2	2
Cj1030c	CJE1174	2	2	2	2	2	2	2	2
Cj1032	CJE1176	2	2	2	2	2	2	2	2
Cj1033	CJE1177	2	2	2	2	2	2	2	2
Cj1034c	CJE1178	2	2	2	2	2	2	2	2
Cj1035c	CJE1179	2	2	2	2	2	2	2	2
Cj1036c	CJE1180	2	2	2	2	2	2	2	2
Cj1037c	CJE1181	2	2	2	2	2	2	2	2
Cj1038	CJE1182	2	2	2	2	2	2	2	2
Cj1039	CJE1183	2	2	2	2	2	2	2	2
Cj1040c	CJE1184	0	0	0	0	0	0	0	0
Cj1041c	CJE1185	0	0	0	0	0	0	0	0
Cj1042c	CJE1186	0	0	0	0	0	0	0	0
Cj1043c	CJE1187	2	2	2	2	2	2	2	2
Cj1044c	CJE1188	2	2	2	2	2	2	2	2
Cj1045c	CJE1189	2	2	2	2	2	2	2	2
Cj1046c	CJE1190	2	2	2	1	2	1	2	2
Cj1047c	CJE1191	1	1	1	1	1	0	1	1
Cj1048c	CJE1192	2	2	2	2	2	2	2	2
Cj1049c	CJE1193	2	2	2	2	2	2	2	2
Cj1050c	CJE1194	2	2	2	2	0	2	1	2
Cj1051c	CJE1195	2	2	2	0	0	0	0	0
Cj1052c	CJE1196	2	2	2	2	2	2	2	2
Cj1053c	CJE1197	2	2	2	2	2	2	2	2
Cj1054c	CJE1198	2	2	2	2	2	2	2	2
Cj1056c	CJE1199	2	2	2	2	2	2	2	2
Cj1057c	CJE1200	2	2	2	2	2	2	2	2
Cj1058c	CJE1201	1	1	1	1	2	1	2	2
Cj1059c	CJE1202	2	2	2	2	2	2	2	2
Cj1060c	CJE1203	2	2	2	2	2	2	2	2
Cj1061c	CJE1204	2	2	2	2	2	2	2	2
Cj1062	CJE1205	2	2	2	2	2	2	2	2
Cj1063	CJE1206	2	2	2	2	2	2	2	2
	CJE1207	2	2	2	1	2	2	2	2
	CJE1208	2	2	2	1	2	2	2	2
Cj1066	CJE1209	2	2	2	2	2	2	2	2
Cj1067	CJE1210	2	2	2	2	2	2	2	2
Cj1068	CJE1211	2	2	2	2	2	2	2	2
Cj1069	CJE1212	2	2	2	2	2	2	2	2
Cj1070	CJE1213	2	2	2	2	2	2	2	2
Cj1071	CJE1214	2	2	2	2	2	2	2	2
Cj1072	CJE1215	2	2	2	2	2	2	2	2
Cj1073c	CJE1216	2	2	2	2	2	2	2	2
Cj1074c	CJE1217	2	2	2	2	2	2	2	2
Cj1075	CJE1218	2	2	2	2	2	2	2	2
Cj1076	CJE1219	2	2	2	2	2	2	2	2
Cj1077	CJE1220	2	2	2	2	2	2	2	2
Cj1078	CJE1221	2	2	2	2	2	2	2	2
Cj1079	CJE1222	2	2	2	2	2	2	2	2
Cj1080c	CJE1223	2	2	2	2	2	2	2	2
Cj1081c	CJE1224	2	2	2	2	2	2	2	2
Cj1082c	CJE1225	2	2	2	2	2	2	2	2
Cj1083c	CJE1226	2	2	2	2	2	2	2	2
Cj1084c	CJE1227	2	2	2	2	2	2	2	2
Cj1085c	CJE1228	2	2	2	2	2	2	2	2
Cj1086c	CJE1229	2	2	2	2	2	2	2	2
Cj1087c	CJE1230	2	2	2	2	2	2	2	2
Cj1088c	CJE1231	2	2	2	2	2	2	2	2
Cj1089c	CJE1232	2	2	2	2	2	2	2	2
Cj1090c	CJE1233	2	2	2	2	2	2	2	2
Cj1091c	CJE1234	2	2	2	2	2	2	2	2
Cj1092c	CJE1235	2	2	2	2	2	2	2	2
Cj1093c	CJE1236	2	2	2	2	2	2	2	2
Cj1094c	CJE1237	2	2	2	2	2	2	2	2
Cj1095	CJE1238	2	2	2	2	2	2	2	2
Cj1096c	CJE1239	2	2	2	2	2	2	2	2
Cj1097	CJE1240	2	2	2	2	2	2	2	2
Cj1098	CJE1241	2	2	2	2	2	2	2	2
Cj1099	CJE1242	2	2	2	2	2	2	2	2
Cj1100	CJE1243	2	2	2	2	2	2	2	2
Cj1102	CJE1245	2	2	2	2	2	2	2	2
Cj1103	CJE1246	2	2	2	2	2	2	2	2
Cj1104	CJE1247	2	2	2	2	2	2	2	2
Cj1105	CJE1248	2	2	2	2	2	2	2	2
Cj1106	CJE1249	2	2	2	2	2	2	2	2
Cj1107	CJE1250	2	2	2	2	2	2	2	2
Cj1108	CJE1251	2	2	2	2	2	2	2	2
Cj1109	CJE1252	2	2	2	2	2	2	2	2
Cj1110c	CJE1253	2	2	2	2	2	2	2	2
Cj1111c	CJE1254	2	2	2	2	2	2	2	2
Cj1112c	CJE1255	2	2	2	2	2	2	2	2
Cj1113	CJE1256	2	2	2	2	2	2	2	2
Cj1114c	CJE1257	2	2	2	2	2	2	2	2
Cj1115c	CJE1258	2	2	2	2	2	2	2	2
Cj1116c	CJE1259	2	2	2	2	2	2	2	2
Cj1117c	CJE1260	2	2	2	2	2	2	2	2
Cj1118c	CJE1261	2	2	2	2	2	2	2	2
Cj1120c	CJE1263	2	2	2	2	2	2	2	2
Cj1121c	CJE1264	2	2	2	2	2	2	2	2
Cj1123c	CJE1265	2	2	2	2	2	2	2	2
Cj1124c	CJE1266	2	2	2	2	2	2	2	2
Cj1125c	CJE1267	2	2	2	2	2	2	2	2
Cj1126c	CJE1268	2	2	2	2	2	2	2	2
Cj1127c	CJE1269	2	2	2	2	2	2	2	2
Cj1128c	CJE1270	2	2	2	2	2	2	2	2
Cj1129c	CJE1271	2	2	2	2	2	2	2	2
Cj1130c	CJE1272	2	2	2	2	2	2	2	2
Cj1131c	CJE1273	2	2	2	2	2	2	2	2
Cj1132c	CJE1274	2	2	2	2	2	2	2	2
Cj1133	CJE1275	2	2	2	2	2	2	2	2
Cj1134	CJE1276	2	2	2	2	2	2	2	2
	CJE1277	2	2	2	2	2	2	2	2
	CJE1278	2	2	2	2	2	2	2	2
	CJE1279	0	0	0	0	0	0	0	0
	CJE1280	2	2	2	2	2	0	2	2
	CJE1281	2	2	2	0	0	0	2	0
Cj1146c	CJE1282	2	2	2	2	2	2	2	2
Cj1148	CJE1283	2	2	2	2	2	2	2	2
	CJE1284	2	2	2	2	2	2	2	2
Cj1149c	CJE1285	2	2	2	2	2	2	2	2
	CJE1285	2	2	2	2	2	2	2	2
Cj1150c	CJE1286	2	2	2	2	2	2	2	2
Cj1151c	CJE1287	2	2	2	2	2	2	2	2
Cj1153	CJE1289	2	2	2	2	2	2	2	2
Cj1154c	CJE1290	2	2	2	2	2	2	2	2
Cj1155c	CJE1291	2	2	2	2	2	2	2	2
Cj1156	CJE1292	2	2	2	2	2	2	2	2
Cj1161c	CJE1295	2	2	2	2	2	2	2	2
Cj1162c	CJE1296	2	2	2	2	2	2	2	2
Cj1163c	CJE1297	2	2	2	2	2	2	2	2
Cj1164c	CJE1298	2	2	2	2	2	2	2	2
Cj1165c	CJE1299	0	1	0	1	2	2	0	0
Cj1166c	CJE1300	0	0	0	0	2	2	0	0
Cj1167	CJE1301	2	2	2	2	2	2	2	2
Cj1168c	CJE1302	0	0	0	1	1	0	0	0
Cj1169c	CJE1303	2	2	2	2	2	2	2	2
Cj1170c	CJE1304	2	2	2	2	1	1	1	1
Cj1171c	CJE1305	2	2	1	2	2	1	2	2
Cj1172c	CJE1306	2	2	2	2	2	2	2	2
Cj1174	CJE1308	2	2	2	2	2	2	2	2
Cj1175c	CJE1309	2	2	2	2	2	2	2	2
Cj1176c	CJE1310	2	2	2	2	2	2	2	2
Cj1177c	CJE1311	2	2	2	2	2	2	2	2
Cj1178c	CJE1312	2	2	2	2	2	2	2	2
Cj1179c	CJE1313	2	2	2	2	2	2	2	2
Cj1180c	CJE1314	2	2	2	2	2	2	2	2
Cj1181c	CJE1315	2	2	2	2	2	2	2	2
Cj1182c	CJE1316	2	2	2	2	2	2	2	2
Cj1183c	CJE1317	2	2	2	2	2	2	2	2
Cj1184c	CJE1318	2	2	2	2	2	2	2	2
Cj1185c	CJE1319	2	2	2	2	2	2	2	2
Cj1186c	CJE1320	2	2	2	2	2	2	2	2
Cj1187c	CJE1321	2	2	2	2	2	2	2	1
Cj1188c	CJE1322	2	2	2	2	2	2	2	2
Cj1189c	CJE1323	2	2	2	2	1	1	1	1
Cj1190c	CJE1324	2	2	2	2	2	2	2	2
Cj1191c	CJE1325	2	2	2	2	2	2	1	2
Cj1192	CJE1326	2	2	2	2	2	2	2	2
Cj1193c	CJE1327	2	2	2	2	2	2	2	2
Cj1194	CJE1328	2	2	2	2	2	2	2	2
Cj1195c	CJE1329	2	2	2	2	2	2	2	2
Cj1196c	CJE1330	2	2	2	2	2	2	2	2
Cj1197c	CJE1331	2	2	2	2	2	2	2	2
Cj1198	CJE1332	1	1	1	1	1	1	1	2
Cj1199	CJE1333	2	2	1	2	2	2	1	2
Cj1200	CJE1334	2	2	2	2	2	2	2	2
Cj1201	CJE1335	2	2	2	2	2	2	2	2
Cj1202	CJE1336	2	2	2	2	2	2	2	2
Cj1203c	CJE1337	1	1	1	1	2	1	2	1
Cj1204c	CJE1338	2	2	2	2	2	2	2	2
Cj1205c	CJE1339	2	2	1	1	2	1	2	2
Cj1206c	CJE1340	2	2	2	2	2	2	2	2
Cj1207c	CJE1341	2	2	2	2	2	2	2	2
Cj1209	CJE1343	2	2	2	2	2	2	2	2
Cj1210	CJE1344	2	2	2	2	2	2	2	2
Cj1211	CJE1345	2	2	2	2	2	2	2	2
Cj1212c	CJE1346	2	2	2	2	2	2	2	2
Cj1213c	CJE1347	2	2	2	2	2	2	2	2
Cj1214c	CJE1348	2	2	2	2	2	2	2	2
Cj1215	CJE1350	0	0	0	0	0	0	0	0
Cj1216c	CJE1351	2	2	2	2	2	2	2	2
Cj1217c	CJE1352	2	2	2	2	2	2	2	2
Cj1218c	CJE1353	2	2	2	2	2	2	2	2
Cj1219c	CJE1354	2	2	2	2	2	2	2	2
Cj1221	CJE1356	2	2	2	2	2	2	2	2
Cj1222c	CJE1357	2	2	2	2	2	2	2	2
Cj1224	CJE1359	2	2	2	2	2	2	2	2
Cj1225	CJE1360	2	2	2	2	2	2	2	2
Cj1227c	CJE1362	2	2	2	2	2	2	2	2
Cj1228c	CJE1363	2	2	2	2	2	2	2	2
Cj1229	CJE1364	2	2	2	2	2	1	1	2
Cj1230	CJE1365	2	2	2	2	2	2	2	2
Cj1231	CJE1366	2	2	2	2	2	2	2	2
Cj1232	CJE1367	2	2	2	2	2	2	2	2
Cj1233	CJE1368	2	2	2	2	2	2	2	2
Cj1234	CJE1369	2	2	2	2	2	2	2	2
Cj1235	CJE1370	2	2	2	2	2	2	2	2
Cj1236	CJE1371	2	2	2	2	2	2	2	2
Cj1237c	CJE1372	2	2	2	2	2	2	2	2
Cj1238	CJE1373	2	2	2	2	2	2	2	2
Cj1239	CJE1374	2	2	2	2	2	2	2	2
Cj1241	CJE1377	2	2	2	2	2	2	2	2
Cj1242	CJE1378	2	2	2	2	2	2	2	2
Cj1243	CJE1379	2	2	2	2	2	2	2	2
Cj1244	CJE1380	2	2	2	2	2	2	2	2
Cj1245c	CJE1381	2	2	2	2	2	2	2	2
Cj1246c	CJE1382	2	2	2	2	2	2	2	2
Cj1248	CJE1385	2	2	2	2	2	2	2	2
Cj1249	CJE1386	2	2	2	2	2	2	2	2
Cj1250	CJE1387	2	2	2	2	2	2	2	2
Cj1251	CJE1388	2	2	2	2	2	2	2	2
Cj1252	CJE1389	2	2	2	2	2	2	2	2
Cj1253	CJE1390	2	2	2	2	2	2	2	2
Cj1254	CJE1391	2	2	2	2	2	2	2	2
Cj1256c	CJE1392	2	2	2	2	2	2	2	2
	CJE1393	2	2	2	0	2	2	2	2
Cj1258	CJE1394	2	2	2	2	2	2	2	2
Cj1259	CJE1395	1	2	1	2	1	1	1	1
Cj1260c	CJE1396	2	2	2	2	2	2	2	2
Cj1261	CJE1397	2	2	2	2	2	2	2	2
Cj1262	CJE1398	2	2	2	2	2	2	2	2
Cj1263	CJE1399	2	2	2	2	2	2	2	2
Cj1264c	CJE1400	2	2	2	2	2	2	2	2
Cj1265c	CJE1401	2	2	2	2	1	2	1	2
Cj1266c	CJE1402	2	2	2	2	2	2	2	2
Cj1267c	CJE1403	2	2	2	2	2	2	2	2
Cj1268c	CJE1404	2	2	2	2	2	2	2	2
Cj1269c	CJE1405	2	2	2	2	2	2	2	2
Cj1270c	CJE1406	2	2	2	2	2	2	2	2
Cj1271c	CJE1407	2	2	2	2	2	2	2	2
Cj1272c	CJE1408	2	2	2	2	2	2	2	2
Cj1273c	CJE1409	2	2	2	2	2	2	2	2
Cj1274c	CJE1410	2	2	2	2	2	2	2	2
Cj1275c	CJE1411	2	2	2	2	2	2	2	2
Cj1276c	CJE1412	2	2	2	2	2	2	2	2
Cj1277c	CJE1413	2	2	2	2	2	2	2	2
Cj1278c	CJE1414	2	2	2	2	2	2	2	2
Cj1279c	CJE1415	2	2	2	2	2	2	2	2
Cj1280c	CJE1416	2	2	2	2	2	2	2	2
Cj1282	CJE1417	2	2	2	2	2	2	2	2
	CJE1421	0	0	0	0	0	0	0	0
	CJE1422	0	0	0	0	0	0	0	0
	CJE1425	0	0	0	0	0	0	0	0
	CJE1426	0	0	0	0	0	0	0	0
	CJE1427	0	0	0	0	0	0	0	0
	CJE1430	0	0	0	0	0	0	0	0
	CJE1433	0	0	0	0	0	0	0	0
	CJE1434	0	0	0	0	0	0	0	0
	CJE1435	2	2	2	0	0	0	0	2
	CJE1436	0	0	0	0	0	0	0	0
	CJE1440	0	0	0	0	0	0	0	0
	CJE1441	2	2	2	0	0	0	0	1
	CJE1442	0	0	0	0	0	0	0	0
	CJE1444	0	0	0	0	0	0	0	2
	CJE1445	0	0	0	0	0	0	0	0
	CJE1447	0	0	0	0	0	0	0	0
	CJE1448	0	1	0	0	0	0	0	0
	CJE1449	0	0	0	0	0	0	0	0
	CJE1451	0	0	0	0	0	0	0	0
	CJE1452	0	0	0	0	0	0	0	0
	CJE1453	1	1	1	2	2	1	1	1
	CJE1455	0	0	0	0	0	0	0	0
	CJE1457	0	0	0	0	0	0	0	0
	CJE1458	0	0	0	0	0	0	0	0
	CJE1459	0	0	0	0	0	0	0	0
	CJE1460	0	0	0	0	0	0	0	0
	CJE1461	0	0	0	0	0	0	0	0
	CJE1462	0	0	0	0	0	0	0	0
	CJE1465	0	0	0	0	0	0	0	0
	CJE1466	0	0	0	0	0	0	0	0
	CJE1467	0	0	0	0	0	0	0	0
	CJE1468	0	0	0	0	0	0	0	0
	CJE1469	0	0	0	0	0	0	0	0
	CJE1471	0	0	0	0	0	0	0	0
	CJE1472	0	0	0	0	0	0	0	0
	CJE1473	0	0	0	0	0	0	0	0
	CJE1474	0	0	0	0	0	0	0	0
Cj1283	CJE1475	2	2	2	2	2	2	2	2
Cj1284	CJE1476	2	2	2	2	2	2	2	2
Cj1285c	CJE1477	2	2	2	2	2	2	2	2
Cj1286c	CJE1478	2	2	2	2	2	2	2	2
Cj1287c	CJE1479	2	2	2	2	2	2	2	2
Cj1288c	CJE1480	2	2	2	2	2	2	2	2
Cj1289	CJE1481	2	2	2	2	2	2	2	2
Cj1290c	CJE1482	2	2	2	2	2	2	2	2
Cj1291c	CJE1483	2	2	2	2	2	2	2	2
Cj1292	CJE1484	2	2	2	2	2	2	2	2
Cj1293	CJE1485	2	2	2	2	2	2	2	2
Cj1294	CJE1486	2	2	2	2	2	2	2	2
Cj1295	CJE1487	2	2	2	2	2	2	2	2
Cj1298	CJE1488	1	1	1	2	2	2	2	2
Cj1299	CJE1489	2	2	2	2	2	2	2	2
Cj1300	CJE1490	2	2	2	2	2	2	2	2
Cj1302	CJE1491	2	2	2	2	2	2	2	2
Cj1303	CJE1492	2	2	2	2	2	2	2	2
Cj1304	CJE1493	2	2	2	2	2	2	2	2
Cj1307	CJE1496	1	1	1	2	2	2	2	2
	CJE1498	2	2	2	2	0	2	2	2
Cj1308	CJE1499	2	2	2	2	2	2	2	2
	CJE1500	0	0	0	1	0	1	0	1
	CJE1501	0	0	0	1	0	1	0	1
	CJE1502	0	0	0	0	0	0	0	0
Cj1312	CJE1507	2	2	2	2	2	2	2	2
Cj1313	CJE1508	2	2	2	2	2	2	2	2
Cj1314c	CJE1509	2	2	2	2	2	2	2	2
Cj1315c	CJE1510	2	2	2	2	2	2	2	2
Cj1316c	CJE1511	2	2	2	2	2	2	2	2
Cj1317	CJE1512	2	2	2	2	2	2	2	2
Cj1320	CJE1514	0	0	0	2	2	2	2	2
Cj1327	CJE1516	0	0	0	2	2	2	2	2
Cj1328	CJE1517	0	0	0	2	2	2	2	2
Cj1329	CJE1518	0	0	0	2	2	2	2	2
Cj1330	CJE1519	#VALUE!	2	2	2	2	#VALUE!	#VALUE!	2
Cj1331	CJE1520	0	0	0	2	2	2	2	2
Cj1332	CJE1521	0	0	0	2	2	2	2	2
Cj1318	CJE1522	0	0	0	2	2	2	2	2
Cj1333	CJE1522	0	0	0	1	2	2	2	1
Cj1334	CJE1523	0	0	0	2	1	2	2	2
Cj1337	CJE1525	0	0	0	1	1	1	1	1
Cj1338c	CJE1526	0	0	0	0	0	0	2	0
Cj1339c	CJE1528	0	0	0	0	0	0	2	0
Cj1340c	CJE1529	0	0	0	1	1	1	2	2
Cj1341c	CJE1530	0	0	0	2	2	2	2	2
Cj1342c	CJE1531	2	2	2	2	2	1	2	2
Cj1343c	CJE1532	2	2	2	2	2	2	2	2
Cj1344c	CJE1533	2	2	2	2	2	2	2	2
Cj1345c	CJE1534	2	2	2	2	2	2	2	2
Cj1346c	CJE1535	2	2	2	2	2	2	2	2
Cj1347c	CJE1536	2	2	2	2	2	2	2	2
Cj1349c	CJE1538	2	2	2	2	2	2	2	2
Cj1351	CJE1540	1	1	1	2	1	1	2	1
Cj1352	CJE1541	2	2	2	2	2	2	2	2
Cj1353	CJE1542	0	0	0	0	0	0	0	0
Cj1354	CJE1543	0	0	0	0	2	0	0	0
Cj1355	CJE1544	2	2	1	1	2	1	2	2
Cj1356c	CJE1545	2	2	2	2	2	2	2	2
Cj1357c	CJE1546	2	2	2	2	2	2	2	2
Cj1358c	CJE1547	2	2	2	2	2	2	2	2
Cj1359	CJE1548	2	2	2	2	2	2	2	2
	CJE1549	0	0	0	0	0	0	0	0
Cj1362	CJE1554	2	2	2	2	2	2	2	2
Cj1363	CJE1555	2	2	2	2	2	2	2	2
Cj1364c	CJE1556	2	2	2	2	2	2	2	2
Cj1365c	CJE1557	0	0	0	0	0	0	0	0
Cj1366c	CJE1558	2	2	2	2	2	2	2	2
Cj1367c	CJE1559	2	2	2	2	2	2	2	2
Cj1368	CJE1560	2	2	2	2	2	2	2	2
Cj1369	CJE1561	2	2	2	2	2	2	2	2
Cj1370	CJE1562	2	2	2	2	2	2	2	2
Cj1371	CJE1563	2	2	2	2	2	2	2	2
Cj1372	CJE1564	2	2	2	2	2	2	2	2
Cj1373	CJE1565	2	2	2	2	2	2	2	2
Cj1374c	CJE1566	2	2	2	2	2	2	2	2
Cj1375	CJE1567	2	2	2	2	2	2	2	2
Cj1377c	CJE1568	2	2	2	2	2	2	2	2
Cj1379	CJE1570	2	2	2	2	2	2	2	2
Cj1380	CJE1571	2	2	2	2	2	2	2	2
Cj1381	CJE1572	2	2	2	2	2	2	2	2
Cj1382c	CJE1573	2	2	2	2	2	2	2	2
Cj1383c	CJE1574	2	2	2	2	2	2	2	2
Cj1384c	CJE1575	2	2	2	2	2	2	2	2
Cj1385	CJE1576	2	2	2	2	2	2	2	2
Cj1386	CJE1577	2	2	2	2	2	2	2	2
Cj1387c	CJE1578	2	2	2	2	2	2	2	2
Cj1388	CJE1579	2	2	2	2	2	2	2	2
	CJE1580	2	2	2	2	2	2	2	2
Cj1394	CJE1582	2	2	2	2	2	2	2	2
	CJE1583	2	2	2	2	2	2	2	2
Cj1397	CJE1584	2	2	2	2	2	2	2	2
Cj1399c	CJE1586	2	2	2	2	2	2	2	2
Cj1400c	CJE1587	2	2	2	2	2	2	2	2
Cj1401c	CJE1588	2	2	2	2	2	2	2	2
Cj1402c	CJE1589	2	2	2	2	2	2	2	2
Cj1403c	CJE1590	2	2	2	2	2	2	2	2
Cj1405	CJE1592	2	2	2	2	2	2	2	2
Cj1406c	CJE1593	2	2	2	2	2	2	2	2
Cj1407c	CJE1594	2	2	2	2	2	2	2	2
Cj1408	CJE1595	2	2	2	2	2	2	2	2
Cj1409	CJE1596	2	2	2	2	2	2	2	2
Cj1410c	CJE1597	2	2	2	2	2	2	2	2
Cj1411c	CJE1598	2	2	2	2	2	2	2	2
Cj1412c	CJE1599	2	2	2	2	2	2	2	2
Cj1413c	CJE1600	2	2	2	2	2	2	2	2
Cj1414c	CJE1601	2	2	2	2	2	2	2	2
	CJE1602	0	0	0	0	0	0	0	0
Cj1431c	CJE1603	0	0	0	0	0	0	0	0
	CJE1603	0	0	0	0	0	0	0	0
	CJE1604	0	0	0	0	0	0	0	0
	CJE1605	0	0	0	0	0	0	0	0
	CJE1606	0	0	0	0	0	0	0	0
	CJE1607	0	0	0	0	0	0	0	0
Cj1423c	CJE1608	2	2	2	2	2	2	2	2
Cj1424c	CJE1609	2	2	2	2	2	2	2	2
Cj1425c	CJE1610	2	2	2	2	2	2	2	2
	CJE1611	2	2	2	2	2	2	2	2
	CJE1612	0	0	0	0	0	0	0	0
	CJE1613	0	0	0	0	0	0	0	0
	CJE1614	0	0	0	0	0	0	0	0
	CJE1615	0	0	0	0	0	0	0	0
	CJE1616	0	0	0	0	0	0	0	0
Cj1443c	CJE1617	2	2	2	2	2	2	2	2
Cj1444c	CJE1618	2	2	2	2	2	2	2	2
Cj1445c	CJE1619	2	2	2	2	2	2	2	2
	CJE1619	2	2	2	2	2	2	2	2
Cj1447c		0	1	1	1	1	1	1	2
	CJE1620	2	2	2	2	2	1	2	2
Cj1448c		2	2	2	1	2	1	1	2
	CJE1621	2	2	2	2	2	1	2	2
Cj1449c	CJE1622	2	2	2	2	2	2	2	2
Cj1450	CJE1623	2	2	2	2	2	2	2	2
Cj1451	CJE1624	2	2	2	2	2	2	2	2
Cj1452	CJE1625	2	2	2	2	2	2	2	2
Cj1453c	CJE1626	2	2	2	2	2	2	2	2
Cj1454c	CJE1627	2	2	2	2	2	2	2	2
Cj1455	CJE1628	2	2	2	2	2	2	2	2
Cj1456c	CJE1629	0	1	0	0	1	0	0	1
Cj1458c	CJE1632	2	2	2	2	2	2	2	2
Cj1459	CJE1633	2	2	2	2	2	2	2	2
Cj1460	CJE1634	2	2	2	2	2	2	2	2
Cj1461	CJE1635	2	2	2	2	2	2	2	2
Cj1462	CJE1636	2	2	2	2	2	2	2	2
Cj1463	CJE1637	2	2	2	2	2	2	2	2
Cj1464	CJE1638	2	2	2	2	2	2	2	2
Cj1465	CJE1639	2	2	2	2	2	2	2	2
Cj1466	CJE1640	2	2	2	2	2	2	2	2
Cj1467	CJE1641	2	2	2	2	2	2	2	2
Cj1468	CJE1642	2	2	2	2	2	2	2	2
	CJE1643	2	2	2	2	2	2	2	2
Cj1471c	CJE1644	2	2	2	2	2	2	2	2
Cj1472c	CJE1645	2	2	2	2	2	2	2	2
Cj1473c	CJE1646	2	2	2	2	2	2	2	2
Cj1474c	CJE1647	2	2	2	2	2	2	2	2
Cj1475c	CJE1648	2	2	2	2	2	2	2	2
Cj1476c	CJE1649	2	2	2	2	2	2	2	2
Cj1477c	CJE1650	2	2	2	2	2	2	2	2
Cj1478c	CJE1651	2	2	2	2	2	2	2	2
Cj1481c	CJE1654	2	2	2	2	2	2	2	2
Cj1484c	CJE1657	2	2	2	2	2	2	2	2
Cj1486c	CJE1659	2	2	2	1	2	1	2	2
Cj1488c	CJE1661	2	2	2	2	2	2	2	2
Cj1489c	CJE1662	2	2	2	2	2	2	2	2
Cj1490c	CJE1663	2	2	2	2	2	2	2	2
Cj1491c	CJE1664	2	2	2	2	2	2	2	2
Cj1492c	CJE1665	2	2	2	2	2	2	2	2
Cj1493c	CJE1666	2	2	2	2	2	2	2	2
Cj1494c	CJE1667	2	2	2	2	2	2	2	2
Cj1495c	CJE1668	2	2	2	2	2	2	2	2
Cj1497c	CJE1670	2	2	2	2	2	2	2	2
Cj1498c	CJE1671	2	2	2	2	2	2	2	2
Cj1502c	CJE1675	2	2	2	2	2	2	2	2
Cj1503c	CJE1676	2	2	2	2	2	2	2	2
Cj1505c	CJE1678	2	2	2	2	2	2	2	2
Cj1506c	CJE1679	2	2	2	2	2	2	2	2
Cj1507c	CJE1680	2	2	2	2	2	2	2	2
Cj1508c	CJE1681	2	2	2	2	2	2	2	2
Cj1509c	CJE1682	2	2	2	2	2	2	2	2
Cj1510c	CJE1683	2	2	2	2	2	2	2	2
Cj1513c	CJE1685	2	2	2	2	2	2	2	2
Cj1514c	CJE1686	2	2	2	2	2	2	2	2
Cj1515c	CJE1688	2	2	2	2	2	2	2	2
Cj1516	CJE1689	2	2	2	2	2	2	2	2
Cj1517	CJE1690	2	2	2	2	2	2	2	2
Cj1518	CJE1691	2	2	2	2	2	2	2	2
	CJE1692	2	2	1	1	2	1	1	1
Cj1519	CJE1693	2	2	2	2	2	2	2	2
Cj1521c	CJE1694	2	2	2	2	2	2	2	2
Cj1522c	CJE1695	2	2	2	2	2	2	2	2
	CJE1697	2	2	2	2	2	2	2	2
Cj1529c	CJE1700	2	2	2	2	2	2	2	2
Cj1530	CJE1701	2	2	2	2	2	2	2	2
Cj1531	CJE1702	2	2	2	2	2	2	2	2
Cj1532	CJE1703	2	2	2	2	2	2	2	2
Cj1533c	CJE1704	2	2	2	2	2	2	2	2
Cj1534c	CJE1705	2	2	2	2	2	2	2	2
Cj1535c	CJE1706	2	2	2	2	2	2	2	2
Cj1536c	CJE1707	2	2	2	2	2	2	2	2
Cj1537c	CJE1708	2	2	2	2	2	2	2	2
Cj1538c	CJE1709	2	2	2	2	2	2	2	2
Cj1539c	CJE1710	2	2	2	2	2	2	2	2
Cj1540	CJE1711	2	2	2	2	2	2	2	2
Cj1541	CJE1712	2	2	2	2	2	2	2	2
	CJE1712	2	2	2	2	2	2	2	2
Cj1542	CJE1713	2	2	2	2	2	2	2	2
Cj1543	CJE1714	2	2	2	2	2	2	2	2
Cj1544c	CJE1715	2	2	2	2	2	2	2	2
Cj1545c	CJE1716	2	2	2	2	2	2	2	2
Cj1546	CJE1717	1	1	0	0	1	1	1	1
Cj1548c	CJE1719	2	2	1	2	2	2	2	1
	CJE1724	0	0	0	0	2	0	0	0
	CJE1725	2	2	2	2	2	2	2	0
	CJE1727	0	0	0	0	0	0	0	0
	CJE1728	0	0	0	0	0	0	0	0
	CJE1729	0	0	0	0	0	0	0	0
Cj1558	CJE1730	0	0	0	0	0	0	0	0
Cj1560	CJE1730	0	0	0	0	0	0	0	0
	CJE1731	0	0	0	0	0	0	0	0
	CJE1732	0	0	0	0	0	0	0	0
	CJE1733	0	0	0	0	0	0	0	0
Cj1563c	CJE1734	0	0	0	0	0	0	0	0
Cj1564	CJE1735	0	0	0	0	0	0	0	0
Cj1566c	CJE1737	2	2	2	2	2	2	2	2
Cj1567c	CJE1738	2	2	2	2	2	2	2	2
Cj1568c	CJE1739	2	2	2	2	2	2	2	2
Cj1569c	CJE1740	2	2	2	2	2	2	2	2
Cj1570c	CJE1741	2	2	2	2	2	2	2	2
Cj1571c	CJE1742	2	2	2	2	2	2	2	2
Cj1573c	CJE1744	2	2	2	2	2	2	2	2
Cj1575c	CJE1746	2	2	2	2	2	2	2	2
Cj1576c	CJE1747	2	2	2	2	2	2	2	2
Cj1577c	CJE1748	2	2	2	2	2	2	2	2
Cj1578c	CJE1749	2	2	2	2	2	2	2	2
Cj1579c	CJE1750	2	2	2	2	2	2	2	2
Cj1580c	CJE1751	2	2	2	2	2	2	2	2
Cj1581c	CJE1752	2	2	2	2	2	2	2	2
Cj1582c	CJE1753	2	2	2	2	2	2	2	2
Cj1583c	CJE1754	2	2	2	2	2	2	2	2
Cj1584c	CJE1755	2	2	2	2	2	2	2	2
Cj1585c	CJE1756	2	2	2	2	2	2	2	2
Cj1586	CJE1757	2	2	2	2	2	2	2	2
Cj1587c	CJE1758	2	2	2	2	2	2	2	2
Cj1591	CJE1763	2	2	2	2	2	2	2	2
Cj1592	CJE1764	2	2	2	2	2	2	2	2
Cj1593	CJE1765	2	2	2	2	2	2	2	2
Cj1594	CJE1766	2	2	2	2	2	2	2	2
Cj1595	CJE1767	2	2	2	2	2	2	2	2
Cj1596	CJE1768	2	2	2	2	2	2	2	2
Cj1597	CJE1769	2	2	2	2	2	2	2	2
Cj1598	CJE1770	2	2	2	2	2	2	2	2
Cj1599	CJE1771	2	2	2	2	2	2	2	2
Cj1600	CJE1772	2	2	2	2	2	2	2	2
Cj1601	CJE1773	2	2	2	2	2	2	2	2
Cj1602	CJE1774	2	2	2	0	2	0	0	0
Cj1603	CJE1775	2	2	2	2	2	2	2	2
Cj1604	CJE1776	2	2	2	2	2	2	2	2
Cj1605c	CJE1777	2	2	2	2	2	2	2	2
Cj1606c	CJE1778	2	2	2	2	2	2	2	2
Cj1607	CJE1779	2	2	2	2	2	2	2	2
Cj1608	CJE1780	2	2	2	2	2	2	2	2
Cj1609	CJE1781	2	2	2	2	2	2	2	2
Cj1610	CJE1782	2	2	2	2	2	2	2	2
Cj1611	CJE1783	2	2	2	2	2	2	2	2
Cj1612	CJE1784	2	2	2	2	2	2	2	2
Cj1613c	CJE1785	2	2	2	2	2	2	2	2
Cj1615	CJE1787	2	2	2	2	2	2	2	2
Cj1616	CJE1788	2	2	2	2	2	2	2	2
Cj1617	CJE1789	2	2	2	2	2	2	2	2
Cj1619	CJE1791	2	2	2	2	2	2	2	2
Cj1620c	CJE1792	2	2	2	2	2	2	2	2
Cj1621	CJE1793	2	2	2	2	2	2	2	2
Cj1622	CJE1794	2	2	2	2	2	2	2	2
Cj1623	CJE1795	2	2	2	2	2	2	2	2
Cj1624c	CJE1796	2	2	2	2	2	2	2	2
Cj1625c	CJE1797	0	0	0	0	0	0	0	0
Cj1626c	CJE1798	1	1	1	1	1	0	1	1
Cj1627c	CJE1799	1	1	1	1	0	1	0	1
Cj1628	CJE1800	2	2	2	2	2	2	2	2
Cj1629	CJE1801	2	2	2	2	2	2	2	2
Cj1631c	CJE1803	1	1	0	1	1	1	1	2
Cj1633	CJE1805	2	2	2	2	2	2	2	2
Cj1634c	CJE1806	2	2	2	2	2	2	2	2
Cj1635c	CJE1807	2	2	2	2	2	2	2	2
Cj1637c	CJE1809	2	2	2	2	2	2	2	2
Cj1638	CJE1810	2	2	2	2	2	2	2	2
Cj1639	CJE1811	2	2	2	2	2	2	2	2
Cj1640	CJE1812	2	2	2	2	2	2	2	2
Cj1641	CJE1813	2	2	2	2	2	2	2	2
Cj1642	CJE1814	2	2	2	2	2	2	2	2
Cj1643	CJE1815	2	2	2	2	2	2	2	2
Cj1644	CJE1816	2	2	2	2	2	2	2	2
Cj1645	CJE1817	2	2	2	2	2	2	2	2
Cj1646	CJE1818	2	2	2	2	2	2	2	2
Cj1647	CJE1819	2	2	2	2	2	2	2	2
Cj1648	CJE1820	2	2	2	2	2	2	2	2
Cj1649	CJE1821	2	2	2	2	2	2	2	2
Cj1651c	CJE1823	2	2	2	2	2	2	2	2
Cj1652c	CJE1824	2	2	2	2	2	2	2	2
Cj1653c	CJE1825	2	2	2	2	2	2	2	2
Cj1655c	CJE1827	2	2	2	2	2	2	2	2
Cj1656c	CJE1828	2	2	2	2	2	2	2	2
	CJE1828	2	2	2	2	2	#VALUE!	2	2
Cj1658	CJE1830	2	2	2	2	2	2	2	2
Cj1659	CJE1831	2	2	2	2	2	2	2	2
Cj1660	CJE1832	2	2	2	2	2	2	2	2
Cj1661	CJE1833	2	2	2	2	2	2	2	2
Cj1662	CJE1834	2	2	2	2	2	2	2	2
Cj1663	CJE1835	2	2	2	2	2	2	2	2
Cj1664	CJE1836	2	2	2	2	2	2	2	2
Cj1665	CJE1837	2	2	2	2	2	2	2	2
Cj1668c	CJE1840	2	2	2	2	2	2	2	2
Cj1669c	CJE1841	2	2	2	2	2	2	2	2
Cj1670c	CJE1842	2	2	2	2	2	2	2	2
Cj1671c	CJE1843	2	2	2	2	2	2	2	2
Cj1672c	CJE1844	2	2	2	2	2	2	2	2
Cj1674	CJE1846	2	2	2	2	2	2	2	2
Cj1675	CJE1847	2	2	2	2	2	2	2	2
Cj1676	CJE1848	2	2	2	2	2	2	2	2
Cj1680c	CJE1849	2	2	2	2	2	2	2	2
Cj1681c	CJE1850	2	2	2	2	2	2	2	2
Cj1682c	CJE1851	2	2	2	2	2	2	2	2
Cj1684c	CJE1852	2	2	2	2	2	2	2	2
Cj1685c	CJE1853	2	2	2	2	2	2	2	2
Cj1686c	CJE1854	2	2	2	2	2	2	2	2
Cj1687	CJE1855	2	2	2	2	2	2	2	2
Cj1688c	CJE1856	2	2	2	2	2	2	2	2
Cj1689c	CJE1857	2	2	2	2	2	2	2	2
Cj1691c	CJE1859	2	2	2	2	2	2	2	2
Cj1692c	CJE1860	2	2	2	2	2	2	2	2
Cj1693c	CJE1861	2	2	2	2	2	2	2	2
Cj1696c	CJE1864	2	2	2	2	2	2	2	2
Cj1697c	CJE1865	2	2	2	2	2	2	2	2
Cj1698c	CJE1866	2	2	2	2	2	2	2	2
Cj1699c	CJE1867	2	2	2	2	2	2	2	2
Cj1700c	CJE1868	2	2	2	2	2	2	2	2
Cj1701c	CJE1869	2	2	2	2	2	2	2	2
Cj1702c	CJE1870	2	2	2	2	2	2	2	2
Cj1703c	CJE1871	2	2	2	2	2	2	2	2
Cj1704c	CJE1872	2	2	2	2	2	2	2	2
Cj1705c	CJE1873	2	2	2	2	2	2	2	2
Cj1706c	CJE1874	2	2	2	2	2	2	2	2
Cj1707c	CJE1875	2	2	2	2	2	2	2	2
Cj1708c	CJE1876	2	2	2	2	2	2	2	2
Cj1709c	CJE1878	2	2	2	2	2	2	2	2
Cj1710c	CJE1879	2	2	2	2	2	2	2	2
Cj1711c	CJE1880	2	2	2	2	2	2	2	2
Cj1713	CJE1882	2	2	2	2	2	2	2	2
Cj1714	CJE1883	1	1	1	1	1	0	1	1
Cj1715	CJE1885	2	2	2	2	2	2	2	2
Cj1716c	CJE1886	2	2	2	2	2	2	2	2
Cj1717c	CJE1887	2	2	2	2	2	2	2	2
Cj1718c	CJE1888	2	2	2	2	2	2	2	2
Cj1719c	CJE1889	2	2	2	2	2	2	2	2
Cj1720	CJE1890	0	0	0	0	1	0	0	0
Cj1721c	CJE1891	0	0	0	0	0	0	0	0
Cj1724c	CJE1892	2	2	2	2	2	2	2	2
Cj1725	CJE1893	2	2	2	2	2	2	2	2
Cj1726c	CJE1894	2	2	2	2	2	2	2	2
Cj1727c	CJE1895	2	2	2	2	2	2	2	2
Cj1729c	CJE1896	2	2	2	2	1	1	1	1
Cj1731c	CJE1897	2	2	2	2	2	2	2	2
rRNA	rRNA	2	2	2	2	2	2	2	2
rRNA	rRNA	2	2	2	2	2	2	2	2
rRNA	rRNA	2	2	2	2	2	2	2	2
Cj0032		0	0	0	2	0	1	2	0
Cj0033		2	2	2	1	1	2	2	2
Cj0072c		2	2	2	2	2	2	2	2
Cj0170		2	2	2	2	2	2	2	2
Cj0171		2	2	2	2	2	2	2	2
Cj0203		0	0	0	0	1	0	1	1
Cj0223		0	0	0	0	0	0	0	2
Cj0241c		2	2	2	2	2	2	2	2
Cj0247c		1	1	1	2	2	2	1	1
Cj0260c		1	1	1	0	0	0	1	2
Cj0264c		2	2	2	2	2	2	2	2
Cj0265c		2	2	2	2	2	2	2	2
Cj0290c		2	2	2	2	2	2	2	2
Cj0291c		2	2	2	2	2	2	2	2
Cj0295		1	2	2	2	2	2	1	2
Cj0423		0	0	0	0	0	0	0	0
Cj0424		0	0	0	0	0	0	0	0
Cj0444		2	2	2	2	2	2	2	2
Cj0482		2	2	2	2	2	2	2	2
Cj0483		2	2	2	2	2	2	2	2
Cj0489		2	2	2	2	2	2	2	2
Cj0501		0	0	0	0	0	0	0	0
Cj0522		1	2	1	1	2	1	2	2
Cj0524		2	2	2	2	2	2	2	2
Cj0560		0	0	0	0	0	0	0	0
Cj0566		0	0	0	0	0	0	0	0
Cj0568		0	0	0	0	0	0	0	0
Cj0569		2	2	2	2	2	2	2	2
Cj0617		1	1	0	2	2	2	2	1
Cj0618		2	1	1	2	2	2	2	1
Cj0628		0	0	0	0	0	0	0	0
Cj0629		0	0	0	0	0	0	0	0
Cj0654c		2	2	2	2	2	2	2	2
Cj0660c		2	2	2	2	2	2	2	2
Cj0672		0	0	0	0	0	0	0	0
Cj0676		0	0	0	0	0	0	0	0
Cj0677		0	0	0	0	0	0	0	0
Cj0678		0	0	0	0	0	0	0	0
Cj0679		0	0	0	0	0	0	0	0
Cj0685c		0	0	0	2	2	2	2	0
Cj0736		0	0	0	0	0	0	0	0
Cj0737		0	0	0	0	0	0	0	0
Cj0738		0	0	0	0	0	0	0	0
Cj0739		0	0	0	0	0	0	0	0
Cj0740		0	0	0	0	0	0	0	0
Cj0741		0	0	0	0	0	0	0	0
Cj0742		0	0	0	0	0	0	0	0
Cj0747		0	0	0	0	0	0	0	0
Cj0752		0	0	0	0	0	0	0	0
Cj0814		0	0	0	0	0	0	0	0
Cj0815		0	0	0	0	0	0	0	0
Cj0816		0	0	0	0	0	0	0	0
Cj0818		2	2	2	2	2	2	2	2
Cj0819		2	2	2	2	2	2	2	2
Cj0873c		2	2	2	2	2	2	1	2
Cj0874c		2	2	2	2	2	2	2	2
Cj0951c		2	2	1	2	2	2	2	2
Cj0952c		2	2	2	2	2	2	2	2
Cj0967		0	0	0	0	0	0	0	0
Cj0969		0	0	0	0	0	0	0	0
Cj0970		0	0	0	0	0	0	0	0
Cj0974		0	0	0	0	0	0	0	0
Cj0975		0	0	0	0	0	0	0	0
Cj1031		2	2	2	2	2	2	2	2
Cj1064		2	2	2	2	2	2	2	2
Cj1122c		1	1	1	1	1	1	1	1
Cj1135		0	0	0	0	0	0	0	0
Cj1136		0	0	0	0	0	0	0	0
Cj1137c		0	0	0	0	0	0	0	0
Cj1138		0	0	0	0	0	0	0	0
Cj1139c		0	0	0	0	0	0	0	0
Cj1140		0	0	0	0	0	0	0	0
Cj1141		0	0	0	0	0	0	0	0
Cj1142		0	0	0	0	0	0	0	0
Cj1143		0	0	0	0	0	0	0	0
Cj1144c		0	0	0	0	0	0	0	0
Cj1158c		0	0	0	0	0	0	0	0
Cj1160c		1	1	1	0	1	0	1	1
Cj1240c		1	1	1	1	1	1	1	1
Cj1257c		2	2	2	0	2	2	2	2
Cj1305c		2	2	2	2	2	2	2	2
Cj1306c		1	1	1	2	1	1	1	1
Cj1309c		0	0	0	2	2	2	2	2
Cj1310c		0	0	0	1	1	1	1	1
Cj1321		0	0	0	0	1	0	0	1
Cj1322		0	0	0	0	1	0	0	1
Cj1323		0	0	0	1	1	1	1	1
Cj1324		0	0	0	2	2	2	2	2
Cj1325		0	0	0	2	2	2	2	2
Cj1326		0	0	0	2	2	2	2	2
Cj1335		0	0	0	#VALUE!	2	#VALUE!	2	2
Cj1336		0	0	0	2	1	1	1	2
Cj1360c		2	2	2	2	2	2	2	2
Cj1376		1	1	0	0	0	1	1	1
Cj1389		2	2	2	2	2	2	2	2
Cj1392		2	2	2	2	2	2	2	2
Cj1395		2	2	2	2	2	2	2	2
Cj1398		2	2	2	2	2	2	2	2
Cj1415c		0	0	0	2	2	2	2	2
Cj1416c		0	0	0	2	2	2	2	2
Cj1417c		0	0	0	2	2	2	2	2
Cj1418c		0	0	0	2	2	2	2	2
Cj1419c		0	1	0	2	2	2	2	2
Cj1420		1	2	1	2	2	2	2	2
Cj1420c		2	2	2	2	2	2	2	2
Cj1421c		0	0	0	2	2	2	2	1
Cj1422c		0	0	0	2	2	2	2	0
Cj1426c		0	0	0	2	2	2	2	2
Cj1427c		2	2	2	2	2	2	2	2
Cj1428c		0	0	0	0	0	0	0	2
Cj1429c		0	0	0	0	0	0	0	2
Cj1430c		2	2	2	1	1	0	2	2
Cj1432c		0	0	0	0	0	0	0	0
Cj1433c		0	0	0	0	0	0	0	0
Cj1434c		0	0	0	0	0	0	0	0
Cj1435c		0	0	0	0	0	0	0	0
Cj1436c		0	0	0	0	0	0	0	0
Cj1436c		0	0	0	0	0	0	0	0
Cj1437c		0	0	0	0	0	0	0	0
Cj1438c		0	0	0	0	0	0	0	0
Cj1439c		0	0	0	0	0	0	0	0
Cj1440c		0	0	0	0	0	0	0	0
Cj1441c		0	0	0	0	0	0	0	0
Cj1442c		2	2	2	0	0	0	0	0
Cj1470c		2	2	2	2	2	2	2	2
Cj1511c		2	2	2	2	2	2	2	2
Cj1520		2	2	2	2	2	2	1	2
Cj1523c		2	2	2	2	2	2	2	2
Cj1528		2	2	2	2	2	2	2	2
Cj1547		1	1	1	1	1	0	0	1
Cj1549c		0	0	0	0	0	0	0	0
Cj1550c		0	0	0	0	0	0	0	0
Cj1551c		0	0	0	0	0	0	0	0
Cj1552c		0	0	0	0	0	0	0	0
Cj1553c		0	0	0	0	0	0	0	0
Cj1555c		0	0	0	0	0	0	0	0
Cj1556		0	0	0	0	0	0	0	0
Cj1561		0	0	0	0	0	0	0	0
Cj1589		2	2	2	2	2	2	2	2
Cj1618c		2	2	2	2	2	2	2	2
Cj1630		1	1	1	2	1	1	2	2
Cj1632c		1	1	1	1	2	1	1	2
Cj1677		1	1	0	0	0	0	1	1
Cj1679		2	2	2	2	2	2	2	2
Cj1722c		0	0	0	0	0	0	0	0
Cj1723c		0	0	0	0	0	0	0	0
Cj1728c		2	2	2	2	2	2	2	2
Cj1553c		0	0	0	0	0	0	0	0
Cj1549c		0	0	0	0	0	0	0	0
Cj1551c		0	0	0	0	0	0	0	0
Cj1552c		0	0	0	0	0	0	0	0
Cj1550c		0	0	0	0	0	0	0	0
